# Supplementary material for: Phenotypic and functional characterisation of the luminal cell hierarchy of the mammary gland
Source: Breast Cancer Res. 2012 Oct 22;14(5):R134. doi: 10.1186/bcr3334 (PMC4053112; doi:10.1186/bcr3334)
Supplement: Additional file 7 — Table presenting the MRU frequency and distribution in each GFP+ subpopulation determined for double-sorted ER- progenitors, ER+ progenitors and NCL cells co-injected with wildtype mammary epithelial cells at the indicated numbers into cleared fat pads. [file bcr3334-S7.XLSX]

## Sheet: Sheet1
	Table S3: Frequency of GFP+ luminal cells co-injected with WT epithelial cells
	Phenotype	# of GFP + cells injected	# of WT basal cells injected	engraftment (phenotype)	GFP repopulating cell frequency
		15745	7870	WT
		24330	12165	GFP	1/128,320
	ER- progenitors	24480	12240	WT	(1/17,500 - 1/940,904)
		30095	15050	WT
		46220	23110	WT
		2642	1321	no engraftment
		6328	3164	WT	1/34,186
	ER+ progenitors	6370	3185	no engraftment	(1/5,135 - 1/227,592)
		11104	5552	WT
		16865	8432	GFP
		4231	2115	no engraftment
		6528	3264	no engraftment	1/338,383
	ER+ differentiated	95662	47831	GFP	(1/44,735 - 1/2,559,610)
		103323	51661	WT
		178718	89359	WT
