# Supplementary material for: Phenotypic and functional characterisation of the luminal cell hierarchy of the mammary gland
Source: Breast Cancer Res. 2012 Oct 22;14(5):R134. doi: 10.1186/bcr3334 (PMC4053112; doi:10.1186/bcr3334)
Supplement: Additional file 12 — Dataset for microarray centroids of purified human mammary cell populations. [file bcr3334-S12.XLSX]

## Sheet: Human populations - Centroids
Dataset S2: Microarray centroids of purified human populations
EntrezID	Gene Symbol	Gene Description	Differentiated Luminal	Luminal Progenitors	Stromal	Basal
6422	SFRP1	Secreted frizzled-related protein 1	8.47788	11.9401	9.97152	12.0199
6663	SOX10	SRY (sex determining region Y)-box 10	7.47372	10.7423	7.19904	9.8484
140885	SIRPA	Signal-regulatory protein alpha	7.98886	9.7996	10.4718	10.3706
85463	ZC3H12C	Zinc finger CCCH-type containing 12C	7.8291	9.49234	9.39743	9.1511
83988	NCALD	Neurocalcin delta	7.4996	9.92896	8.17984	7.75684
728715	BX647938		9.11948	12.971	9.08564	9.51742
654103	LOC654103		10.8033	12.6084	10.4076	11.2824
8710	SERPINB7	Serpin peptidase inhibitor, clade B (ovalbumin), member 7	8.09518	11.4354	8.18051	7.96661
5284	PIGR	Polymeric immunoglobulin receptor	7.64047	11.0564	7.56217	7.36793
4240	MFGE8	Milk fat globule-EGF factor 8 protein	10.3013	12.933	12.3743	13.4941
10397	AX746885	Homo sapiens TARG1 mRNA, 3 untranslated region.	9.70308	11.7606	11.6412	11.8928
22822	PHLDA1	Pleckstrin homology-like domain, family A, member 1	8.49076	10.7752	9.998	9.00821
57447	NDRG2	NDRG family member 2	8.13988	11.003	9.4113	8.85599
526	ATP6V1B2	ATPase, H+ transporting, lysosomal 56/58kDa, V1 subunit B2	10.0726	11.879	11.3925	10.8285
2296	FOXC1	Forkhead box C1	8.80003	10.8201	10.3016	10.364
3815	KIT	V-kit Hardy-Zuckerman 4 feline sarcoma viral oncogene homolog	8.01128	11.0457	7.80836	7.88212
800	CALD1	Caldesmon 1	8.0461	9.74541	10.1964	11.1863
2568	GABRP	Gamma-aminobutyric acid (GABA) A receptor, pi	8.33738	11.6676	8.10066	8.25965
56477	CCL28	Chemokine (C-C motif) ligand 28	7.89324	9.89852	7.44229	7.50872
6291	SAA4	Serum amyloid A4, constitutive	8.63762	11.3318	7.6715	10.7146
27166	PRELID1	PRELI domain containing 1	9.33723	10.9175	9.59213	10.3063
152007	GLIPR2	GLI pathogenesis-related 2	7.4528	10.4826	9.54522	7.8527
4316	MMP7	Matrix metallopeptidase 7	9.47564	13.2042	9.08683	9.61905
114897	C1QTNF1	C1q and tumor necrosis factor related protein 1	8.90371	10.8636	10.3616	10.1472
301	ANXA1	Annexin A1	11.035	13.3576	13.4068	13.2567
653778	LOC653778		9.68378	11.5848	9.48718	10.1791
6624	FSCN1	Fascin homolog 1, actin-bundling protein	8.67993	10.5185	9.95405	9.759
51312	SLC25A37	Solute carrier family 25, member 37	10.3156	12.1264	10.178	11.0473
5997	RGS2	Regulator of G-protein signaling 2, 24kDa	8.42208	10.452	10.7573	8.45984
6446	SGK1	Serum/glucocorticoid regulated kinase 1	8.5923	11.3401	11.1833	12.2145
5142	PDE4B	Phosphodiesterase 4B, cAMP-specific	9.02644	11.0586	9.72328	9.13918
1591	CYP24A1	Cytochrome P450, family 24, subfamily A, polypeptide 1	7.793	10.2539	7.19726	7.9417
23516	SLC39A14	Solute carrier family 39 (zinc transporter), member 14	8.8658	10.6214	11.3209	12.2561
6840	SVIL	Supervillin	10.2227	11.9785	9.96004	12.0225
64116	SLC39A8	Solute carrier family 39 (zinc transporter), member 8	8.18325	10.3035	8.80844	7.88128
51727	CMPK1	Cytidine monophosphate (UMP-CMP) kinase 1, cytosolic	8.8551	10.4765	9.08465	9.12883
134	ADORA1	Adenosine A1 receptor	7.9368	9.3429	8.1292	8.66148
728666	LOC728666		9.48747	10.9144	9.59438	9.96796
1410	CRYAB	Crystallin, alpha B	8.94665	11.4524	11.9095	12.6157
4067	LYN	V-yes-1 Yamaguchi sarcoma viral related oncogene homolog	9.6751	11.481	8.17222	10.5132
25907	TMEM158	Transmembrane protein 158	8.36046	11.0681	11.252	8.99952
23336	SYNM	Synemin, intermediate filament protein	7.93504	11.0774	9.26994	11.7419
10568	SLC34A2	Solute carrier family 34 (sodium phosphate), member 2	7.7948	10.1751	7.52835	7.80229
79931	TNIP3	TNFAIP3 interacting protein 3	7.13871	9.32554	7.14341	6.97299
2001	ELF5	E74-like factor 5	7.63113	10.3913	7.53762	7.54674
116496	FAM129A	Family with sequence similarity 129, member A	8.15441	9.8658	8.89414	10.5311
6001	RGS10	Regulator of G-protein signaling 10	8.74934	10.2595	9.02089	8.8792
6590	SLPI	Secretory leukocyte peptidase inhibitor	8.81205	11.9296	7.87	7.95801
23328	SASH1	SAM and SH3 domain containing 1	7.79421	9.06827	10.2178	9.55902
3854	KRT6B	Keratin 6B	9.33808	12.4861	8.75224	14.3278
8324	FZD7	Frizzled homolog 7	7.59106	9.47463	8.96534	9.96049
649970	#REF!		8.16191	9.51117	7.71152	9.53303
116843	C6orf192	Chromosome 6 open reading frame 192	9.57619	10.9058	7.94161	9.24825
153830	RNF145	Ring finger protein 145	8.53284	9.92507	9.23689	8.65196
4781	NFIB	Nuclear factor I/B	11.3379	12.4208	11.2664	13.3698
81706	PPP1R14C	Protein phosphatase 1, regulatory (inhibitor) subunit 14C	7.56561	8.88965	7.6762	8.85217
1933	EEF1B2	Eukaryotic translation elongation factor 1 beta 2	12.1288	13.1179	12.6691	12.7559
29015	SLC43A3	Solute carrier family 43, member 3	8.09432	9.48435	10.378	9.48035
9413	C9orf61	Chromosome 9 open reading frame 61	7.89552	9.08883	7.56119	10.1626
7133	TNFRSF1B	Tumor necrosis factor receptor superfamily, member 1B	7.23594	9.30739	9.21199	7.26863
2113	ETS1	V-ets erythroblastosis virus E26 oncogene homolog 1	8.40117	10.0723	10.9269	11.1183
2139	EYA2	Eyes absent homolog 2	7.52727	9.32238	8.00144	9.61606
100129379	RPS29P17	Ribosomal protein S29 pseudogene 17	11.0352	12.2985	11.5126	11.8534
6374	CXCL5	Chemokine (C-X-C motif) ligand 5	7.65412	9.30881	8.69109	7.91529
130367	SGPP2	Sphingosine-1-phosphate phosphotase 2	9.07593	10.4601	7.84732	10.8623
3290	HSD11B1	Hydroxysteroid (11-beta) dehydrogenase 1	7.06767	9.56695	8.76646	7.90533
23179	RGL1	Ral guanine nucleotide dissociation stimulator-like 1	7.97449	9.33771	9.67106	8.47353
1601	DAB2	Disabled homolog 2, mitogen-responsive phosphoprotein	7.97138	9.87222	11.3706	10.8842
390345	RPL10	Ribosomal protein L10	11.8907	12.6702	12.312	12.1655
57556	SEMA6A	Sema domain, transmembrane domain (TM), and cytoplasmic domain, (semaphorin) 6A	8.35194	10.6	11.0845	9.73547
3866	KRT15	Keratin 15	8.22363	10.0421	7.58618	7.41053
10580	SORBS1	Sorbin and SH3 domain containing 1	7.7947	9.23969	8.41798	10.0882
8842	PROM1	Prominin 1	10.5497	12.5843	8.74156	9.65777
400618	#REF!		7.45895	8.39382	7.48929	7.79751
728590	RPS27AP11	Ribosomal protein S27a pseudogene 11	11.5158	12.5747	12.0553	12.3906
5918	RARRES1	Retinoic acid receptor responder (tazarotene induced) 1	8.81129	10.8076	8.50172	9.60092
83595	SOX7	SRY (sex determining region Y)-box 7	7.70575	8.69941	8.53443	8.46748
23321	TRIM2	Tripartite motif-containing 2	7.70972	9.03787	7.65312	7.76333
647030	LOC647030		10.0078	11.4104	10.7621	11.1349
100128936	RPL10AP6		10.9302	12.0175	11.2975	11.7992
4784	NFIX	Nuclear factor I/X (CCAAT-binding transcription factor)	9.63624	10.7307	10.1977	10.6926
5295	PIK3R1	Phosphoinositide-3-kinase, regulatory subunit 1 (alpha)	8.45208	9.84236	9.16659	11.526
55897	MESP1	Mesoderm posterior 1 homolog	6.83188	8.04979	7.05211	6.93247
645173	RPS2P48		11.6811	12.7591	11.8647	12.6965
2982	GUCY1A3	Guanylate cyclase 1, soluble, alpha 3	7.76322	9.08592	7.89708	7.43585
100132499	RPS29P16		8.91997	9.99244	9.31107	9.52418
93082	BC012317	Homo sapiens cDNA, FLJ92221.	8.53012	10.6466	8.05484	7.47116
388339	RPS18P12		11.942	12.9833	12.2353	12.6667
10406	#REF!		9.28226	10.952	8.12653	9.59941
8560	DEGS1	Degenerative spermatocyte homolog 1, lipid desaturase	10.2307	11.1491	11.4007	11.1868
716	C1S	Complement component 1, s subcomponent	8.29298	10.1682	12.0282	10.6798
647285	RPL29P9		10.3395	11.5651	10.7373	10.9639
8543	LMO4	LIM domain only 4	9.62725	10.4928	11.3882	9.96461
1075	CTSC	Cathepsin C	8.59795	9.90746	8.58475	9.74777
6288	SAA1	Serum amyloid A1	9.49034	11.9742	8.3395	12.6869
283345	RPL13P5		8.873	10.0804	9.40107	9.54281
3201	HOXA4	Homeobox A4	7.53363	8.44545	7.63955	8.53016
8470	SORBS2	Sorbin and SH3 domain containing 2	8.30906	9.85418	8.21599	7.60496
154043	CNKSR3	CNKSR family member 3	8.38575	10.1936	9.72247	9.05437
338870	RPS12P23		11.3755	12.5084	11.5576	11.7267
729769	UQCRHP2		9.53879	10.5497	10.2193	10.4162
116092	DNTTIP1	Deoxynucleotidyltransferase, terminal, interacting protein 1	8.96616	10.0128	9.11816	9.60737
51228	GLTP	Glycolipid transfer protein	10.4666	11.2806	10.4893	10.2773
9050	PSTPIP2	Proline-serine-threonine phosphatase interacting protein 2	9.08668	10.458	7.42661	9.5665
11010	GLIPR1	GLI pathogenesis-related 1	7.77817	9.36729	8.32459	9.62614
112616	CMTM7	CKLF-like MARVEL transmembrane domain containing 7	9.42119	10.9782	8.54088	10.6241
59271	C21orf63	Chromosome 21 open reading frame 63	9.59774	10.7146	9.24394	10.7665
728820	RPL29P15		10.6	11.7263	10.8127	11.0693
644511	RPL13AP6		11.6526	12.6589	12.3692	12.3649
10516	FIBL-5	Homo sapiens UP50 mRNA, complete cds.	9.89017	11.7804	10.5161	8.85429
56963	RGMA	RGM domain family, member A	7.91277	9.25594	9.55278	8.35212
100131387	RPL39P32		12.8537	13.6578	13.1936	13.4199
145864	HAPLN3	Hyaluronan and proteoglycan link protein 3	7.09418	8.64441	7.92756	8.78801
4281	MID1	Midline 1 (Opitz/BBB syndrome)	7.31996	8.31631	8.78033	8.57974
79949	C10orf81	Chromosome 10 open reading frame 81	9.52975	11.5191	7.75483	7.60145
5236	PGM1	Phosphoglucomutase 1	9.28602	10.4726	9.74863	11.2656
7130	TNFAIP6	Tumor necrosis factor, alpha-induced protein 6	8.85318	11.0826	14.2244	11.4059
56977	STOX2	Storkhead box 2	7.81686	9.06809	8.07618	7.95033
100134361	LOC100134361		7.62163	8.73068	8.6144	7.7759
729500	RPL12P14		9.49156	10.652	9.45748	9.92756
639	PRDM1	PR domain containing 1, with ZNF domain	6.94778	8.69996	10.0924	8.64776
646819	RPS15AP19		12.0269	12.9661	12.6251	12.7242
100134273	LOC100134273		8.56429	9.79796	9.20957	9.34034
1827	RCAN1	Regulator of calcineurin 1	9.27113	11.2884	10.3315	9.16951
10010	TANK	TRAF family member-associated NFKB activator	9.45776	10.2417	9.49145	10.1584
293	SLC25A6	Solute carrier family 25 (mitochondrial carrier; adenine nucleotide translocator), member 6	10.8962	11.7673	11.3188	11.7335
727865	RPL9P32		9.6982	10.8329	10.4427	10.5176
3759	KCNJ2	Potassium inwardly-rectifying channel, subfamily J, member 2	7.46502	8.93334	7.69205	8.35268
347292	RPL36P14	Ribosomal protein L36 pseudogene 14	9.6499	10.7858	9.89944	10.2924
6279	S100A8	S100 calcium binding protein A8	10.7986	13.9591	9.74801	10.0571
100129657	RPL17P18		8.59825	9.70455	9.27233	9.36038
653658	RPS23P8		11.8836	12.9733	12.5329	12.6566
220	ALDH1A3	Aldehyde dehydrogenase 1 family, member A3	10.2228	12.447	10.0803	9.901
6317	SERPINB3	Serpin peptidase inhibitor, clade B (ovalbumin), member 3	7.86093	10.6656	7.87238	7.92198
53917	RAB24	RAB24, member RAS oncogene family	10.0839	11.3967	9.20139	10.0982
730288	LOC730288		8.86003	9.87243	9.31672	9.96531
389084	C2orf82	Chromosome 2 open reading frame 82	8.00888	10.4918	7.96295	8.47906
100130070	RPS27	Ribosomal protein S27	8.73228	9.88858	9.93658	9.75726
9073	CLDN8	Claudin 8	8.56224	10.4106	7.52752	7.40848
729340	RPL17P36		10.107	11.2691	10.8878	11.0279
391370	RPS12P4		11.9043	12.9199	11.9558	12.2801
1116	CHI3L1	Chitinase 3-like 1 (cartilage glycoprotein-39)	9.16705	12.7358	9.2814	12.2664
1515	CTSL2	Cathepsin L2	7.84478	9.85464	7.45684	7.38738
648622	LOC648622		11.3317	12.2763	12.3479	12.1485
136143	LOC136143		8.44317	9.25038	8.94142	8.99421
643284	RPS29P18		13.6636	14.2805	13.7849	13.9028
64764	CREB3L2	CAMP responsive element binding protein 3-like 2	9.01564	9.94705	11.5475	9.94975
6318	SERPINB4	Serpin peptidase inhibitor, clade B (ovalbumin), member 4	7.71394	10.9937	7.48189	7.46884
728244	RPS12P29		11.8301	12.8042	11.928	12.1096
116159	CYYR1	Cysteine/tyrosine-rich 1	6.93337	8.2665	7.03021	7.19566
128553	TSHZ2	Teashirt zinc finger homeobox 2	7.58514	8.66065	9.51008	10.8793
727984	RPL17P22		9.17697	10.3281	10.0042	10.1479
645138	LOC645138		11.6525	12.5857	12.4635	12.5916
2564	GABRE	Gamma-aminobutyric acid (GABA) A receptor, epsilon	7.66781	9.19569	8.8405	7.73689
8424	BBOX1	Butyrobetaine (gamma), 2-oxoglutarate dioxygenase (gamma-butyrobetaine hydroxylase) 1	7.43766	10.0718	7.22019	8.45929
5152	PDE9A	Phosphodiesterase 9A	8.10692	9.21261	8.23757	8.86767
645688	AX746718		11.3408	12.2594	10.9551	11.5268
729679	RPS2P51		11.8137	12.7701	11.9998	12.8909
169044	COL22A1	Collagen, type XXII, alpha 1	7.46192	8.86876	7.33394	7.25331
100132673	RPS2P28		9.52905	10.9774	10.0785	10.9733
6364	CCL20	Chemokine (C-C motif) ligand 20	9.50614	12.2393	11.4157	10.4905
100130892	RPL7P32		10.2731	11.3073	10.8965	11.1222
58528	RRAGD	Ras-related GTP binding D	8.56998	9.90821	9.27274	8.93154
6284	S100A13	S100 calcium binding protein A13	6.97112	8.12633	6.84876	6.84929
100129599	RPS29P14		8.45198	9.65576	9.0061	8.84679
7022	TFAP2C	Transcription factor AP-2 gamma	9.06183	9.67588	7.59	10.2571
6146	RPL22	Ribosomal protein L22	10.0116	11.3186	10.5906	10.3765
91561	RPS2P40		8.50854	9.59627	8.97231	9.72219
653879	LOC653879		7.77622	9.28422	9.42901	7.85232
2098	ESD	Esterase D/formylglutathione hydrolase	10.4713	11.2306	10.3937	10.9141
28984	C13orf15	Chromosome 13 open reading frame 15	9.0229	10.9245	11.4112	9.04079
5420	PODXL	Podocalyxin-like	9.31338	11.2498	7.81769	7.73691
4736	RPL10A	Ribosomal protein L10a	10.5712	11.6874	10.725	11.2083
728453	RPS28P6		13.1878	13.8567	13.4009	13.6566
6193	RPS5	Ribosomal protein S5	12.5566	13.4939	13.1057	13.318
5270	SERPINE2	Serpin peptidase inhibitor, clade E (nexin, plasminogen activator inhibitor type 1), member 2	9.61695	11.1626	13.9831	11.4988
6675	UAP1	UDP-N-acteylglucosamine pyrophosphorylase 1	8.77335	9.97344	11.168	9.80814
729236	RPS13P2		9.26939	10.3499	10.1509	10.1179
391019	RPL29P6		9.77758	10.807	9.56939	10.2406
646294	391019		12.5782	13.2817	12.6707	13.3592
5336	PLCG2	Phospholipase C, gamma 2 (phosphatidylinositol-specific)	7.65399	8.70026	7.34916	9.19215
651198	LOC651198		8.75799	9.50043	9.24913	9.26951
53335	BCL11A	B-cell CLL/lymphoma 11A	8.33761	9.19407	7.86654	9.14442
9466	IL27RA	Interleukin 27 receptor, alpha	8.03796	8.85166	7.81613	9.0851
127295	RPL36P5		11.7513	12.6912	11.7683	12.0767
6235	RPS29	Ribosomal protein S29	13.377	13.9947	13.4531	13.5681
3033	HADH	Hydroxyacyl-Coenzyme A dehydrogenase	9.39861	10.6559	8.62804	10.0044
100132795	RPL12P32		11.931	12.7768	11.6291	12.0821
6164	RPL34	Ribosomal protein L34	8.8348	9.77402	8.57848	9.30341
94234	FOXQ1	Forkhead box Q1	6.76106	8.15759	7.54629	6.70398
51386	EIF3L	Eukaryotic translation initiation factor 3, subunit L	11.4553	12.1788	11.8076	12.0772
767	CA8	Carbonic anhydrase VIII	8.1387	9.30601	6.83935	6.8716
27292	DIMT1L	DIM1 dimethyladenosine transferase 1-like	9.79061	10.872	10.6799	10.5269
389156	RPL21P39		9.03581	10.1082	9.87802	9.62428
100130562	RPS2P5		10.3862	11.4559	10.622	11.4062
6203	RPS9	Ribosomal protein S9	12.4463	13.3056	12.796	12.9024
8645	KCNK5	Potassium channel, subfamily K, member 5	7.35905	8.22176	7.44486	7.49441
388115	C15orf52	Chromosome 15 open reading frame 52	9.97314	11.3071	8.1277	10.1935
6385	SDC4	Syndecan 4	9.81281	11.4119	9.62532	11.2609
100131205	RPL21P28		10.1107	11.2421	11.1527	10.9106
3428	IFI16	Interferon, gamma-inducible protein 16	7.65694	8.74559	9.85577	9.68306
100132291	RPS27P29		10.9403	12.0254	12.0467	11.8685
10205	MPZL2	Myelin protein zero-like 2	10.126	11.2554	7.98058	10.7382
400916	CHCHD10	Coiled-coil-helix-coiled-coil-helix domain containing 10	8.85792	9.84935	9.23166	9.4345
1117	CHI3L2	Chitinase 3-like 2	8.93072	10.8659	7.59198	9.34421
6558	SLC12A2	Solute carrier family 12 (sodium/potassium/chloride transporters), member 2	8.02556	9.11327	7.91579	8.70943
80183	C13orf18	Chromosome 13 open reading frame 18	7.42861	8.27272	8.48088	9.27455
6129	RPL7	Ribosomal protein L7	10.2138	11.3403	10.8484	11.3552
2182	ACSL4	Acyl-CoA synthetase long-chain family member 4	7.76196	9.01526	11.0631	10.0213
3202	HOXA5	Homeobox A5	9.7635	11.1953	9.51852	11.2844
401492	AK123194	Homo sapiens cDNA FLJ41200 fis, clone BRACE2047492.	7.50906	8.34123	7.49511	7.99995
4953	ODC1	Ornithine decarboxylase 1	8.12543	9.22894	10.2321	10.1344
6124	SNORD18B	Homo sapiens small nucleolar RNA, C/D box 18B (SNORD18B), non-coding RNA.	12.2512	12.8736	12.7196	12.5498
6280	S100A9	S100 calcium binding protein A9	11.007	14.0787	9.86021	10.6328
6210	RPS15A	Ribosomal protein S15a	9.79137	10.8838	10.8457	10.4958
51450	PRRX2	Paired related homeobox 2	7.57215	9.12971	11.1983	8.34389
6222	RPS18	Ribosomal protein S18	13.3825	14.0143	13.5577	13.8146
199777	ZNF626	Zinc finger protein 626	8.80454	7.71821	7.68227	7.369
29956	LASS2	LAG1 homolog, ceramide synthase 2	10.2171	9.25425	9.39489	9.21394
23584	VSIG2	V-set and immunoglobulin domain containing 2	9.13521	7.68512	7.14569	7.04296
7357	UGCG	UDP-glucose ceramide glucosyltransferase	12.0249	10.4093	10.2276	9.6218
65108	MARCKSL1	MARCKS-like 1	12.1484	10.9935	9.87424	10.0687
10099	TSPAN3	Tetraspanin 3	10.7856	9.8115	10.4387	9.37298
3597	IL13RA1	Interleukin 13 receptor, alpha 1	10.6733	9.53411	9.14046	10.1335
54677	CROT	Carnitine O-octanoyltransferase	8.82746	7.33371	6.82266	7.46396
6926	TBX3	T-box 3	9.63746	8.29708	8.4734	8.23008
65266	WNK4	WNK lysine deficient protein kinase 4	7.99796	7.00992	6.74252	6.75555
51280	GOLM1	Golgi membrane protein 1	9.34867	8.26206	8.17598	7.76964
7035	TFPI	Tissue factor pathway inhibitor	12.5134	9.87682	11.8853	8.57317
27324	TOX3	TOX high mobility group box family member 3	8.5667	7.51896	7.01327	7.19279
3899	AFF3	AF4/FMR2 family, member 3	8.45331	7.17299	7.03967	6.7537
80736	SLC44A4	Solute carrier family 44, member 4	10.0681	8.44606	7.60925	7.42613
23670	KIAA1412	Homo sapiens mRNA for KIAA1412 protein, partial cds.	10.8526	9.29844	9.59869	9.78334
10519	CIB1	Calcium and integrin binding 1	12.9245	11.5528	10.8123	10.2526
3667	IRS1	Insulin receptor substrate 1	9.11367	7.94706	7.91312	7.80318
79838	TMC5	Transmembrane channel-like 5	9.5238	7.85975	6.96987	6.74036
401236	AK026805	Homo sapiens cDNA: FLJ23152 fis, clone LNG09431.	8.9669	7.77866	7.45525	7.58933
26115	TANC2	Tetratricopeptide repeat, ankyrin repeat and coiled-coil containing 2	9.22187	8.10404	7.85145	8.22405
56521	DNAJC12	DnaJ (Hsp40) homolog, subfamily C, member 12	11.4465	9.07281	7.77909	7.76278
84689	MS4A14	Membrane-spanning 4-domains, subfamily A, member 14	9.0888	7.31113	6.77582	6.85142
4088	SMAD3	SMAD family member 3	10.9044	9.62808	9.64002	9.48663
5783	PTPN13	Protein tyrosine phosphatase, non-receptor type 13	8.17526	7.17032	7.47134	6.97079
54626	HES2	Hairy and enhancer of split 2	8.44486	7.40818	7.05474	7.1599
2778	GNAS	GNAS complex locus	14.2742	13.3316	12.8767	12.3019
56892	C8orf4	Chromosome 8 open reading frame 4	13.1208	10.7524	9.17456	7.10649
402569	KPNA7	Karyopherin alpha 7	8.11117	7.32008	7.10568	7.20772
54843	SYTL2	Synaptotagmin-like 2	10.745	8.89679	7.71366	7.55454
57593	EBF4	Early B-cell factor 4	8.35331	7.53016	7.72565	7.54124
64284	RAB17	RAB17, member RAS oncogene family	11.4943	9.691	7.29723	7.66831
6542	SLC7A2	Solute carrier family 7 (cationic amino acid transporter, y+ system), member 2	11.7618	9.31755	12.0983	9.07894
6850	SYK	Spleen tyrosine kinase	7.79164	6.90793	6.60058	6.49265
4337	MOCS1	Molybdenum cofactor synthesis 1	10.3884	8.866	9.03192	8.53192
80164	FLJ22184	Hypothetical protein FLJ22184	9.92069	8.83644	7.65019	7.49322
54987	C1orf123	Chromosome 1 open reading frame 123	9.6595	8.79858	9.3251	9.12451
4646	MYO6	Myosin VI	10.7767	9.76736	8.00818	8.12053
51760	SYT17	Synaptotagmin XVII	8.32007	7.34143	7.15095	6.91483
130574	LYPD6	LY6/PLAUR domain containing 6	8.28635	7.57537	7.73683	7.2545
11221	DUSP10	Dual specificity phosphatase 10	9.63735	8.46906	8.34657	8.10968
388228	SBK1	SH3-binding domain kinase 1	10.148	8.8809	7.31959	8.62785
130576	LYPD6B	LY6/PLAUR domain containing 6B	9.14979	7.82844	7.15069	7.13164
2203	FBP1	Fructose-1,6-bisphosphatase 1	9.81823	8.26696	7.59722	7.5556
58475	MS4A7	Membrane-spanning 4-domains, subfamily A, member 7	10.2036	8.08967	7.37343	7.3433
1287	COL4A5	Collagen, type IV, alpha 5	10.0083	8.32422	7.05325	8.88637
10906	TRAFD1	TRAF-type zinc finger domain containing 1	10.5937	9.29083	8.42417	8.0024
11259	FILIP1L	Filamin A interacting protein 1-like	9.41363	7.9148	8.78719	7.49197
22836	RHOBTB3	Rho-related BTB domain containing 3	9.19866	7.81552	9.5486	7.09055
2799	GNS	Glucosamine (N-acetyl)-6-sulfatase	11.6541	10.7177	11.076	10.7677
7351	UCP2	Uncoupling protein 2	10.1258	7.99698	6.92395	6.59516
27124	INPP5J	Inositol polyphosphate-5-phosphatase J	9.18876	7.71451	7.13536	6.96391
22874	PLEKHA6	Pleckstrin homology domain containing, family A member 6	9.2295	7.99616	7.35427	7.11428
7009	TMBIM6	Transmembrane BAX inhibitor motif containing 6	13.2708	12.4953	12.1898	12.018
440482	ANKRD20A5P		7.8946	7.07192	6.66999	6.88694
644151	LOC644151		10.8815	8.70212	7.44449	7.46644
55173	MRPS10	Mitochondrial ribosomal protein S10	10.5016	9.69742	9.22501	9.79795
8459	TPST2	Tyrosylprotein sulfotransferase 2	8.93951	7.87439	8.34737	8.45637
8672	EIF4G3	Eukaryotic translation initiation factor 4 gamma, 3	10.2904	9.39755	9.93637	9.73097
7494	XBP1	X-box binding protein 1	13.1915	12.0573	12.3202	11.3551
4214	MAP3K1	Mitogen-activated protein kinase kinase kinase 1	12.1329	10.7309	8.84118	9.34338
26509	MYOF	Myoferlin	11.8255	10.5712	9.38874	10.3692
8720	MBTPS1	Membrane-bound transcription factor peptidase, site 1	11.2866	10.5034	10.1099	10.3705
10098	TSPAN5	Tetraspanin 5	8.66603	7.67667	8.06741	7.89233
214	ALCAM	Activated leukocyte cell adhesion molecule	11.2736	9.58902	10.3677	8.63772
24	ABCA4	ATP-binding cassette, sub-family A (ABC1), member 4	10.2702	8.33023	7.48089	7.99362
10278	EFS	Embryonal Fyn-associated substrate	9.02237	8.1539	7.96508	7.85625
29995	LMCD1	LIM and cysteine-rich domains 1	10.1931	8.2952	10.7985	7.07363
8659	ALDH4A1	Aldehyde dehydrogenase 4 family, member A1	7.96279	7.3207	7.13575	7.58788
80303	EFHD1	EF-hand domain family, member D1	13.0122	10.5785	10.9317	8.14416
100129034	LOC100129034		8.85012	8.06004	7.98496	7.74301
7021	TFAP2B	Transcription factor AP-2 beta	9.3701	7.60196	6.82974	7.24724
22977	AKR7A3	Aldo-keto reductase family 7, member A3	9.66397	8.64755	8.5533	8.56031
80223	RAB11FIP1	RAB11 family interacting protein 1	12.9139	11.216	8.89916	8.13328
203328	SUSD3	Sushi domain containing 3	8.09865	7.08204	6.94017	6.60621
11059	WWP1	WW domain containing E3 ubiquitin protein ligase 1	10.4046	9.7654	9.339	9.73724
79083	MLPH	Melanophilin	12.304	10.025	8.01508	7.53103
90427	BMF	Bcl2 modifying factor	8.46305	7.27756	6.83528	6.71353
729466	LOC729466		13.8172	13.0519	13.1641	13.1
23596	OPN3	Opsin 3	8.61911	7.64585	7.37318	7.33415
388886	C22orf36	Chromosome 22 open reading frame 36	8.02973	7.19406	7.31766	6.96623
4861	NPAS1	Neuronal PAS domain protein 1	7.36113	6.75905	6.63109	6.76415
84899	TMTC4	Transmembrane and tetratricopeptide repeat containing 4	8.46381	7.56966	7.27559	6.93781
103910	MYL12B	Myosin, light chain 12B, regulatory	14.1956	13.1718	12.3989	13.3819
4729	DQ895813		12.7877	11.8229	10.8632	11.2915
79584	FLJ12684		8.17592	7.07921	7.36005	7.25471
50810	HDGFRP3	Hepatoma-derived growth factor, related protein 3	8.51925	7.63687	8.3944	7.92838
253782	LASS6	LAG1 homolog, ceramide synthase 6	9.42219	8.29836	8.34503	9.5747
195814	SDR16C5	Short chain dehydrogenase/reductase family 16C, member 5	8.08175	7.10732	6.87057	6.76354
64420	SUSD1	Sushi domain containing 1	8.75928	7.89273	8.52068	7.14659
3911	LAMA5	Laminin, alpha 5	12.7926	11.2765	10.3125	11.1224
755	C21orf2	Chromosome 21 open reading frame 2	9.19432	8.37767	8.73103	8.21289
3727	JUND	Jun D proto-oncogene	14.6027	13.8051	14	13.3707
10538	BATF	Basic leucine zipper transcription factor, ATF-like	10.6367	8.75094	7.20078	6.95717
27293	SMPDL3B	Sphingomyelin phosphodiesterase, acid-like 3B	8.18878	7.45711	7.22224	7.50218
3020	H3F3B	H3 histone, family 3B	13.8001	13.2537	12.7041	12.7811
2935	GSPT1	G1 to S phase transition 1	12.7246	11.8698	12.4304	11.2776
5167	ENPP1	Ectonucleotide pyrophosphatase/phosphodiesterase 1	8.3932	7.35994	7.12215	6.99727
55281	TMEM140	Transmembrane protein 140	8.87128	7.76182	7.93046	6.99845
80008	TMEM156	Transmembrane protein 156	9.37539	7.89426	7.54272	7.10772
55625	ZDHHC7	Zinc finger, DHHC-type containing 7	10.8752	10.2455	10.0304	9.79903
26958	COPG2	Coatomer protein complex, subunit gamma 2	9.04735	8.42608	7.96369	8.35065
8821	INPP4B	Inositol polyphosphate-4-phosphatase, type II, 105kDa	9.61726	8.0996	8.06469	8.04579
6714	SRC	V-src sarcoma (Schmidt-Ruppin A-2) viral oncogene homolog	9.75609	8.69567	9.66016	8.99932
92291	CAPN13	Calpain 13	10.1174	8.11319	6.73925	6.95738
2746	GLUD1	Glutamate dehydrogenase 1	11.3968	10.4331	10.5857	10.0344
55332	DRAM	Damage-regulated autophagy modulator	11.0415	9.84394	10.8093	9.63586
201895	C4orf34	Chromosome 4 open reading frame 34	12.0096	10.7282	9.74509	9.38661
79956	ERMP1	Endoplasmic reticulum metallopeptidase 1	10.0661	8.4841	7.33097	7.16865
83715	ESPN	Espin	8.29285	7.22781	6.84415	6.82934
51281	ANKMY1	Ankyrin repeat and MYND domain containing 1	8.68071	7.86723	7.90731	7.55417
55748	CNDP2	CNDP dipeptidase 2 (metallopeptidase M20 family)	12.8618	11.9301	10.5561	10.5695
55653	BCAS4	Breast carcinoma amplified sequence 4	9.52537	8.23974	7.77367	8.08998
1655	DQ893774		13.4413	12.791	12.9891	12.5739
6509	BC001618		7.65905	6.94217	7.1619	6.88548
5033	DQ894855		9.2874	8.21873	9.30351	8.41067
9245	GCNT3	Glucosaminyl (N-acetyl) transferase 3, mucin type	9.37263	7.66918	6.7279	6.6154
1288	COL4A6	Collagen, type IV, alpha 6	8.52366	7.37279	6.92993	8.10249
57758	SCUBE2	Signal peptide, CUB domain, EGF-like 2	8.45042	7.39271	7.60254	7.19721
25803	SPDEF	SAM pointed domain containing ets transcription factor	10.1241	8.58837	7.65912	7.50348
6638	SNORD107	Homo sapiens small nucleolar RNA, C/D box 107 (SNORD107), non-coding RNA.	10.4939	9.37923	8.66488	9.47339
84915	C12orf34	Chromosome 12 open reading frame 34	8.38894	7.68103	7.81059	7.44638
7802	DNALI1	Dynein, axonemal, light intermediate chain 1	9.18362	8.15213	7.82535	8.20303
5819	PVRL2	Poliovirus receptor-related 2	10.5629	9.55666	9.4926	9.3781
84953	MICALCL	MICAL C-terminal like	8.71557	7.79849	7.77794	8.8563
1441	CSF3R	Colony stimulating factor 3 receptor	10.4774	8.74372	7.6125	7.80751
653381	SORD2	SORD pseudogene	10.7186	9.39914	8.49412	9.20771
10509	SEMA4B	Sema domain, immunoglobulin , transmembrane and short cytoplasmic domain, 4B	11.3545	10.2969	8.00204	9.24573
11257	P53TG1	Homo sapiens mRNA for P53TG1-A, complete cds.	8.69074	7.86157	7.46434	7.70867
414	ARSD	Arylsulfatase D	9.99467	9.03786	7.35969	8.02286
11035	RIPK3	Receptor-interacting serine-threonine kinase 3	7.96823	7.28893	7.0943	7.11536
114327	EFHC1	EF-hand domain (C-terminal) containing 1	8.7588	8.08937	7.7689	7.79923
51495	PTPLAD1	Protein tyrosine phosphatase-like A domain containing 1	11.3695	10.5386	9.83445	9.8198
23639	LRRC6	Leucine rich repeat containing 6	8.49342	7.41295	6.88018	6.72102
79971	GPR177	G protein-coupled receptor 177	9.35509	8.45706	8.78129	10.1084
4602	MYB	V-myb myeloblastosis viral oncogene homolog	9.40019	8.37216	7.81926	7.5793
4267	CD99	CD99 molecule	9.67914	8.40392	9.93104	8.08292
537	ATP6AP1	ATPase, H+ transporting, lysosomal accessory protein 1	12.0809	11.319	10.7031	10.8526
10002	NR2E3	Nuclear receptor subfamily 2, group E, member 3	8.5229	7.46605	6.8332	6.93474
94121	SYTL4	Synaptotagmin-like 4	10.6691	9.18664	10.0748	7.20239
55245	UQCC	Ubiquinol-cytochrome c reductase complex chaperone	9.64279	8.97895	8.92389	9.02333
8225	GTPBP6	GTP binding protein 6	11.3228	10.6345	10.7542	10.7077
317716	BPIFA4P	BPI fold containing family A, member 4, pseudogene	8.35822	7.29927	6.97499	7.14352
7020	TFAP2A	Transcription factor AP-2 alpha	11.391	10.4129	7.42238	8.74383
646360	hCG_25653	HCG25653	10.0442	8.2418	7.37014	7.31897
65059	RAPH1	Ras association (RalGDS/AF-6) and pleckstrin homology domains 1	7.43009	6.9421	6.91061	6.74278
8527	DGKD	Diacylglycerol kinase, delta 130kDa	8.59202	7.7188	8.02596	7.63654
404217	CTXN1	Cortexin 1	10.7028	9.56787	8.67964	8.47862
79443	FYCO1	FYVE and coiled-coil domain containing 1	9.40316	8.67467	8.43483	8.97409
400360	C15orf54	Chromosome 15 open reading frame 54	8.1377	7.42356	7.13344	7.25713
3169	FOXA1	Forkhead box A1	12.0108	9.6508	7.43743	7.03339
113220	KIF12	Kinesin family member 12	7.96351	6.99569	6.60025	6.52455
3685	ITGAV	Integrin, alpha V	10.2736	9.41514	11.019	9.67996
55198	APPL2	Adaptor protein, phosphotyrosine interaction, PH domain and leucine zipper containing 2	9.91307	9.31194	9.54848	9.80962
6256	RXRA	Retinoid X receptor, alpha	9.324	7.9955	9.36795	9.7197
80776	B9D2	B9 protein domain 2	8.79364	7.94507	8.38786	7.86068
83657	DYNLRB2	Dynein, light chain, roadblock-type 2	7.98361	7.2506	6.90433	7.08822
1955	MEGF9	Multiple EGF-like-domains 9	7.93982	7.22416	6.99165	6.98403
8531	CSDA	Cold shock domain protein A	13.1698	12.622	13.2586	13.4447
127002	ATXN7L2	Ataxin 7-like 2	8.15648	7.50415	7.89121	7.86723
27286	SRPX2	Sushi-repeat-containing protein, X-linked 2	10.3669	8.55237	9.93614	6.87424
728533	LOC728533		12.0904	11.4992	11.8606	11.454
4628	MYH10	Myosin, heavy chain 10, non-muscle	9.90885	9.0537	9.9436	9.25162
5241	PGR	Progesterone receptor	7.4573	6.89701	6.97589	6.96018
977	CD151	CD151 molecule	13.5209	12.5903	11.7068	13.0272
3916	LAMP1	Lysosomal-associated membrane protein 1	11.811	11.2551	11.6131	11.4738
207	AKT1	V-akt murine thymoma viral oncogene homolog 1	11.1343	10.2879	10.2295	10.5304
27347	STK39	Serine threonine kinase 39	9.89827	8.66711	8.66134	9.42366
408	ARRB1	Arrestin, beta 1	8.41432	7.39567	7.22156	7.20514
80212	CCDC92	Coiled-coil domain containing 92	9.81258	9.12922	10.1569	9.42079
9184	BUB3	Budding uninhibited by benzimidazoles 3 homolog	11.9247	11.3381	11.4477	11.2811
83666	PARP9	Poly (ADP-ribose) polymerase family, member 9	9.81412	8.85428	8.21752	8.32694
8825	LIN7A	Lin-7 homolog A	7.52171	6.91817	7.29681	7.0821
388743	CAPN8	Calpain 8	8.76766	7.6649	7.31104	7.33231
23225	NUP210	Nucleoporin 210kDa	7.87855	7.24243	6.83864	6.60543
367	AR	Androgen receptor	8.59581	7.754	8.01546	7.22113
9960	USP3	Ubiquitin specific peptidase 3	10.5483	9.90462	10.2486	9.73715
55314	TMEM144	Transmembrane protein 144	7.94696	7.18212	6.72875	7.21047
2330	FMO5	Flavin containing monooxygenase 5	8.32533	7.37274	6.94184	6.92186
57221	KIAA1244	KIAA1244	8.20736	7.61849	7.03292	7.09843
2548	GAA	Glucosidase, alpha; acid	8.292	7.54624	7.35887	7.15106
55357	TBC1D2	TBC1 domain family, member 2	8.06557	7.41664	7.10107	7.33632
10079	ATP9A	ATPase, class II, type 9A	11.0488	10.2081	10.2133	9.78518
8914	BX640990		9.07696	8.17427	7.48015	7.83216
273	AMPH	Amphiphysin	9.09547	7.4529	7.49893	6.823
79047	KCTD15	Potassium channel tetramerisation domain containing 15	8.2614	7.51339	7.70513	7.41023
83606	C22orf13	Chromosome 22 open reading frame 13	10.2553	9.709	9.77233	9.30162
80162	ATHL1	ATH1, acid trehalase-like 1	11.1717	9.61367	7.92238	7.47908
51473	DCDC2	Doublecortin domain containing 2	7.84729	7.28846	7.21834	7.17907
55790	ChGn	Homo sapiens ChGn mRNA for chondroitin beta1,4 N-acetylgalactosaminyltransferase	8.0975	7.42439	6.92515	6.99467
473	RERE	Arginine-glutamic acid dipeptide (RE) repeats	10.1262	9.21048	10.085	8.94763
401541	CENPP	Centromere protein P	7.77893	6.97156	6.89249	6.90984
10424	PGRMC2	Progesterone receptor membrane component 2	10.815	10.0565	10.6643	10.219
4814	NINJ1	Ninjurin 1	11.9124	10.5962	12.0479	9.98451
283209	PGM2L1	Phosphoglucomutase 2-like 1	8.79615	8.037	8.86247	8.36035
118426	LOH12CR1	Loss of heterozygosity, 12, chromosomal region 1	7.76098	7.05736	6.9043	6.82194
63898	SH2D4A	SH2 domain containing 4A	8.37823	7.4751	6.95063	6.93682
89927	C16orf45	Chromosome 16 open reading frame 45	8.20318	7.4576	9.02202	7.21809
27102	EIF2AK1	Eukaryotic translation initiation factor 2-alpha kinase 1	11.1923	10.5942	9.98893	10.1248
1528	CYB5A	Cytochrome b5 type A	12.7488	10.8162	9.65322	9.75616
388650	FAM69A	Family with sequence similarity 69, member A	8.88718	7.93325	8.75401	8.88881
1298	COL9A2	Collagen, type IX, alpha 2	8.44709	7.50696	6.77549	7.2521
11116	FGFR1OP	FGFR1 oncogene partner	8.04446	7.45468	7.16365	6.98615
29799	YPEL1	Yippee-like 1	7.72696	7.15123	7.07811	6.95836
120224	TMEM45B	Transmembrane protein 45B	8.55457	7.3724	6.81692	6.80226
23646	PLD3	Phospholipase D family, member 3	9.59746	8.95169	9.21004	9.2572
57613	KIAA1467	KIAA1467	8.24069	7.44528	7.24677	7.47282
768211	RELL1	RELT-like 1	9.01383	8.13451	9.21179	8.93122
4792	NFKBIA	Nuclear factor of kappa light polypeptide gene enhancer in B-cells inhibitor, alpha	14.9034	14.2227	14.4577	13.9157
92565	FANK1	Fibronectin type III and ankyrin repeat domains 1	7.51355	7.00848	6.88496	6.63672
1495	CTNNA1	Catenin (cadherin-associated protein), alpha 1, 102kDa	12.3285	11.8919	11.3457	11.4197
57182	ANKRD50	Ankyrin repeat domain 50	8.97954	8.09176	8.08043	7.57747
1471	CST3	Cystatin C	12.8161	11.196	12.7691	11.8626
471	DQ896591		11.4723	10.497	10.2388	10.8302
269	AMHR2	Anti-Mullerian hormone receptor, type II	7.49344	6.85749	6.71802	6.59195
161835	FSIP1	Fibrous sheath interacting protein 1	8.6665	7.85249	7.74144	7.79115
6720	SREBF1	Sterol regulatory element binding transcription factor 1	9.88198	8.95967	8.48755	8.05713
26996	GPR160	G protein-coupled receptor 160	7.4269	6.85091	6.60601	6.74226
6574	SLC20A1	Solute carrier family 20 (phosphate transporter), member 1	9.42648	8.6748	10.5235	10.2917
3315	HSPB1	Heat shock 27kDa protein 1	13.9439	11.9475	12.1207	11.6932
56675	NRIP3	Nuclear receptor interacting protein 3	8.66459	7.83874	8.17333	7.6368
23158	TBC1D9	TBC1 domain family, member 9	10.5547	9.46111	8.46489	10.8244
4627	MYH9	Myosin, heavy chain 9, non-muscle	13.3812	12.7635	11.6043	13.4882
1462	VCAN	Versican	6.91562	6.9513	10.8291	7.02838
2192	FBLN1	Fibulin 1	7.48422	7.57816	11.2271	8.0937
9945	GFPT2	Glutamine-fructose-6-phosphate transaminase 2	7.05783	7.38858	11.0946	7.15332
25927	CNRIP1	Cannabinoid receptor interacting protein 1	7.35107	7.38326	9.3616	7.68232
8425	LTBP4	Latent transforming growth factor beta binding protein 4	7.88563	8.23908	10.1082	9.23538
83716	CRISPLD2	Cysteine-rich secretory protein LCCL domain containing 2	7.91646	7.94851	12.3345	8.96496
6909	TBX2	T-box 2	6.84376	6.92174	9.57429	7.17722
25890	ABI3BP	ABI family, member 3 (NESH) binding protein	7.02333	6.99085	11.3832	7.14236
2273	FHL1	Four and a half LIM domains 1	7.19098	7.19928	9.97124	9.26973
1805	DPT	Dermatopontin	7.38675	7.4072	11.0913	7.31706
79827	ASAM	Adipocyte-specific adhesion molecule	6.79861	6.89079	10.1909	9.43926
2719	GPC3	Glypican 3	6.77171	6.77509	9.898	6.94639
27319	BHLHE22	Basic helix-loop-helix family, member e22	7.39816	7.44461	9.77156	7.58406
1909	EDNRA	Endothelin receptor type A	6.79478	7.16941	9.15127	7.09185
84935	C13orf33	Chromosome 13 open reading frame 33	7.8128	7.74886	12.3041	8.25882
80781	COL18A1	Collagen, type XVIII, alpha 1	7.6918	7.5497	11.2172	9.98734
3489	IGFBP6	Insulin-like growth factor binding protein 6	7.13381	7.18814	11.7494	8.9533
1293	COL6A3	Collagen, type VI, alpha 3	7.89537	8.064	12.9746	8.68329
6695	SPOCK1	Sparc/osteonectin, cwcv and kazal-like domains proteoglycan (testican) 1	7.48958	7.53383	9.96055	7.94419
4239	MFAP4	Microfibrillar-associated protein 4	7.58243	7.64911	11.981	7.59205
165	AEBP1	AE binding protein 1	7.81273	8.53981	12.2322	11.8532
4060	LUM	Lumican	7.22335	7.33265	11.099	7.61741
1902	LPAR1	Lysophosphatidic acid receptor 1	8.15544	8.34332	11.5639	8.30517
5176	SERPINF1	Serpin peptidase inhibitor, clade F , member 1	6.99013	6.95833	10.2533	9.14248
633	BGN	Biglycan	7.38462	7.56565	12.494	9.51954
5069	PAPPA	Pregnancy-associated plasma protein A, pappalysin 1	7.49301	7.74657	10.6738	8.02779
1281	COL3A1	Collagen, type III, alpha 1	7.7069	7.91918	12.8119	8.09271
3075	CFH	Complement factor H	7.18466	7.16213	9.51594	7.12257
2534	FYN	FYN oncogene related to SRC, FGR, YES	7.43896	7.46117	9.46377	8.25956
1910	EDNRB	Endothelin receptor type B	7.81374	7.76404	11.9282	8.36599
4035	LRP1	Low density lipoprotein-related protein 1	6.76371	6.70505	9.16	7.13146
147906	DACT3	Dapper, antagonist of beta-catenin, homolog 3	7.01592	6.97603	9.05776	6.98118
894	CCND2	Cyclin D2	7.19777	7.33169	10.3646	10.255
1634	DCN	Decorin	7.6391	7.74021	12.3399	7.99252
25903	OLFML2B	Olfactomedin-like 2B	6.84684	6.8105	9.5286	7.12075
5396	PRRX1	Paired related homeobox 1	7.82575	7.99727	12.485	9.90141
1290	COL5A2	Collagen, type V, alpha 2	6.90154	6.86159	11.3076	7.24616
6515	SLC2A3	Solute carrier family 2 (facilitated glucose transporter), member 3	7.09543	7.14251	11.8567	8.13018
220323	OAF	OAF homolog	7.7856	8.36626	12.3877	8.6816
2028	ENPEP	Glutamyl aminopeptidase	7.36248	7.44808	9.44604	7.55585
10468	FST	Follistatin	7.10338	7.17779	11.2351	8.78902
7472	WNT2	Wingless-type MMTV integration site family member 2	6.9879	6.97639	10.1719	6.96809
6678	SPARC	Secreted protein, acidic, cysteine-rich	7.69962	7.9845	12.427	9.8766
8406	SRPX	Sushi-repeat-containing protein, X-linked	7.368	7.32487	12.6032	8.63548
7291	TWIST1	Twist homolog 1	7.64886	7.76089	11.9207	8.40028
1009	CDH11	Cadherin 11, type 2, OB-cadherin	6.92377	7.19343	10.6889	8.65547
4313	MMP2	Matrix metallopeptidase 2	6.81596	6.86958	9.13131	6.94657
79987	SVEP1	Sushi, von Willebrand factor type A, EGF and pentraxin domain containing 1	6.72189	6.80987	10.6782	7.3902
9452	ITM2A	Integral membrane protein 2A	7.68272	8.08382	11.4357	9.45611
1514	CTSL1	Cathepsin L1	9.02568	8.79057	13.4715	9.83396
8642	DCHS1	Dachsous 1	6.91315	7.03456	8.94701	7.09605
55384	FP504	Homo sapiens MEG3 mRNA, partial sequence, imprinted gene.	7.13463	7.20257	11.662	9.1744
1809	DPYSL3	Dihydropyrimidinase-like 3	6.95361	7.52922	10.3468	7.87207
91179	SCARF2	Scavenger receptor class F, member 2	7.2568	7.27248	9.08732	8.21671
5054	SERPINE1	Serpin peptidase inhibitor, clade E , member 1	7.77168	7.77251	11.3197	8.55611
25891	PAMR1	Peptidase domain containing associated with muscle regeneration 1	6.55845	6.71036	10.147	10.4363
58494	JAM2	Junctional adhesion molecule 2	7.38332	7.39508	9.46466	7.8708
5159	PDGFRB	Platelet-derived growth factor receptor, beta polypeptide	7.3525	7.4687	12.8586	8.94073
8434	RECK	Reversion-inducing-cysteine-rich protein with kazal motifs	6.69506	7.01776	9.07721	8.02077
5156	PDGFRA	Platelet-derived growth factor receptor, alpha polypeptide	7.1873	7.73107	10.7659	9.60197
2615	LRRC32	Leucine rich repeat containing 32	7.41901	7.42237	9.59865	7.49457
4330	MN1	Meningioma (disrupted in balanced translocation) 1	7.54447	7.33381	8.92473	7.34406
10395	DLC1	Deleted in liver cancer 1	6.78876	6.78999	9.50179	6.86005
25	ABL1	C-abl oncogene 1, receptor tyrosine kinase	9.10359	9.32059	11.3449	10.4221
253738	EBF3	Early B-cell factor 3	6.79761	6.83465	8.31683	6.97629
8076	MFAP5	Microfibrillar associated protein 5	7.59432	7.66338	10.9995	7.90882
114990	VASN	Vasorin	9.71078	9.78836	13.1466	10.7643
83700	JAM3	Junctional adhesion molecule 3	7.06726	7.22965	11.2207	11.3048
1284	COL4A2	Collagen, type IV, alpha 2	7.2156	7.48084	9.972	9.25262
284297	LOC284297	Hypothetical LOC284297	7.2223	7.28682	8.73081	7.44039
55084	SOBP	Sine oculis binding protein homolog	6.86717	6.91897	8.58614	8.02647
1842	ECM2	Extracellular matrix protein 2, female organ and adipocyte specific	6.84354	6.78474	9.90372	6.55845
10253	SPRY2	Sprouty homolog 2	8.60057	9.43193	11.8352	11.1205
4969	OGN	Osteoglycin	7.09881	7.10666	9.92359	7.06103
127435	PODN	Podocan	6.94722	6.92845	9.89497	7.03621
6913	TBX15	T-box 15	6.75025	6.77471	8.85371	6.69459
23136	EPB41L3	Erythrocyte membrane protein band 4.1-like 3	7.1293	7.01662	9.38323	6.9719
9839	ZEB2	Zinc finger E-box binding homeobox 2	7.34827	7.56593	9.49123	7.48431
79974	C7orf58	Chromosome 7 open reading frame 58	6.83379	6.8878	9.05561	6.94199
2199	FBLN2	Fibulin 2	7.23827	7.38479	11.2321	7.45728
4803	NGF	Nerve growth factor	6.95505	6.9896	9.25743	7.48471
56603	CYP26B1	Cytochrome P450, family 26, subfamily B, polypeptide 1	7.62192	7.598	9.94341	9.00317
871	SERPINH1	Serpin peptidase inhibitor, clade H , member 1,	8.29102	8.52137	10.7789	9.68831
51177	PLEKHO1	Pleckstrin homology domain containing, family O member 1	8.29119	8.54851	10.4802	9.53385
117581	TWIST2	Twist homolog 2	7.18921	7.30065	9.83959	7.483
85450	ITPRIP	Inositol 1,4,5-triphosphate receptor interacting protein	8.42037	8.6896	11.8298	10.722
9976	CLEC2B	C-type lectin domain family 2, member B	7.22038	7.34373	9.39908	7.91391
57007	CXCR7	Chemokine (C-X-C motif) receptor 7	7.06611	7.16199	10.8414	7.22422
1893	ECM1	Extracellular matrix protein 1	7.80358	7.64715	9.96076	7.36646
5179	PENK	Proenkephalin	7.78692	7.80295	12.4908	8.38668
5118	PCOLCE	Procollagen C-endopeptidase enhancer	8.09167	7.9516	11.0809	8.24129
81035	COLEC12	Collectin sub-family member 12	6.72291	6.81835	9.44694	6.71321
1289	COL5A1	Collagen, type V, alpha 1	7.47174	7.52684	10.5991	7.59634
9510	ADAMTS1	ADAM metallopeptidase with thrombospondin type 1 motif, 1	7.28784	7.94143	11.3058	10.7276
115908	CTHRC1	Collagen triple helix repeat containing 1	7.70753	7.77786	10.6023	7.87336
1278	COL1A2	Collagen, type I, alpha 2	7.57278	7.69981	11.8541	7.74904
8877	SPHK1	Sphingosine kinase 1	7.67114	8.39113	10.366	9.97497
166336	PRICKLE2	Prickle homolog 2	8.20282	8.0889	10.2177	9.60024
2697	GJA1	Gap junction protein, alpha 1, 43kDa	7.65031	8.39783	10.8977	11.2777
25999	CLIP3	CAP-GLY domain containing linker protein 3	7.12574	7.12167	10.4409	10.6495
3554	IL1R1	Interleukin 1 receptor, type I	7.57027	7.14116	10.0308	6.84
10186	LHFP	Lipoma HMGIC fusion partner	8.01489	8.01811	10.4933	8.9215
654	BMP6	Bone morphogenetic protein 6	6.88228	6.83712	9.28495	6.89441
56978	PRDM8	PR domain containing 8	7.50074	7.55879	8.97282	7.58929
51762	RAB8B	RAB8B, member RAS oncogene family	8.49876	8.56499	10.5566	8.91617
7058	THBS2	Thrombospondin 2	7.6666	8.09527	13.5016	8.40556
8532	CPZ	Carboxypeptidase Z	6.81473	6.76965	8.64889	6.70969
5157	PDGFRL	Platelet-derived growth factor receptor-like	8.40656	8.37471	11.3469	9.08007
623	BDKRB1	Bradykinin receptor B1	6.98329	6.8967	9.87811	7.05624
114902	C1QTNF5	C1q and tumor necrosis factor related protein 5	7.03129	7.45938	9.5968	8.12839
5209	IPFK-2	Homo sapiens inducible 6-phosphofructo-2-kinase/fructose 2,6-bisphosphatase	8.97752	9.60699	11.8586	10.8382
7431	VIM	Vimentin	9.02374	10.2185	13.3718	11.7304
54510	PCDH18	Protocadherin 18	7.5266	7.72215	9.97789	7.76583
8788	DLK1	Delta-like 1 homolog	6.85637	6.85142	10.4679	6.82664
3912	LAMB1	Laminin, beta 1	7.46528	7.5675	9.79816	9.77173
6863	TAC1	Tachykinin, precursor 1	7.32437	7.37902	9.70331	7.43314
54504	CPVL	Carboxypeptidase, vitellogenic-like	6.60511	6.74257	8.46562	6.75253
5730	PTGDS	Prostaglandin D2 synthase 21kDa	7.40347	7.5297	10.2462	7.7193
91607	SLFN11	Schlafen family member 11	7.84429	7.89805	10.204	7.67163
25960	GPR124	G protein-coupled receptor 124	6.81177	6.78585	8.85325	6.88879
57616	TSHZ3	Teashirt zinc finger homeobox 3	7.65751	7.5503	9.56212	8.94354
7070	DKFZp761B1	Homo sapiens Thy-1 glycoprotein and Thy-1 co-transcribed protein mRNAs, complete cds.	6.72775	6.86401	10.2468	9.52213
26585	GREM1	Gremlin 1, cysteine knot superfamily, homolog	7.62808	7.61211	10.6857	7.73254
3490	IGFBP7	Insulin-like growth factor binding protein 7	7.99579	8.83159	11.887	8.65729
57452	GALNTL1	UDP-N-acetyl-alpha-D-galactosamine:polypeptide N-acetylgalactosaminyltransferase-like 1	6.80316	7.01144	9.22325	6.82078
274	BIN1	Bridging integrator 1	7.79609	8.00235	9.63855	7.98279
5654	HTRA1	HtrA serine peptidase 1	7.44825	7.77898	11.374	10.5617
80723	TMEM22	Transmembrane protein 22	6.81945	7.03603	8.69288	7.13214
3142	HLX	H2.0-like homeobox	6.8445	6.72268	8.68048	6.77642
85360	SYDE1	Synapse defective 1, Rho GTPase, homolog 1	7.55057	7.68801	9.0858	8.84533
7078	TIMP3	TIMP metallopeptidase inhibitor 3	6.80053	6.85899	9.84613	8.18459
53826	FXYD6	FXYD domain containing ion transport regulator 6	6.57847	6.67927	9.03299	7.10429
387763	C11orf96	Chromosome 11 open reading frame 96	9.03371	9.33316	14.7674	10.4538
399959	MIR100HG		7.41289	7.73505	11.0419	10.3012
219348	PLAC9	Placenta-specific 9	6.81404	6.86487	9.587	6.92784
2675	GFRA2	GDNF family receptor alpha 2	7.21595	7.16328	8.5326	7.17825
259217	HSPA12A	Heat shock 70kDa protein 12A	7.55842	7.45927	9.44144	8.69111
488	ATP2A2	ATPase, Ca++ transporting, cardiac muscle, slow twitch 2	9.26527	9.72418	11.1467	11.0789
284207	METRNL	Meteorin, glial cell differentiation regulator-like	7.82297	7.76664	9.62552	7.55258
9353	SLIT2	Slit homolog 2	7.58336	7.85095	9.88391	8.35333
3915	LAMC1	Laminin, gamma 1	9.94802	10.3703	12.266	11.9421
3910	LAMA4	Laminin, alpha 4	7.04915	7.14101	8.99487	7.17301
2669	GEM	GTP binding protein overexpressed in skeletal muscle	7.70563	7.69404	11.2318	8.72167
1306	COL15A1	Collagen, type XV, alpha 1	6.82244	6.76672	9.5737	6.90732
1513	CTSK	Cathepsin K	7.76701	7.50295	12.0351	7.75476
10630	PDPN	Podoplanin	7.76843	7.83271	12.6874	11.6559
6423	SFRP2	Secreted frizzled-related protein 2	7.29696	7.50276	10.7028	8.40455
10019	SH2B3	SH2B adaptor protein 3	7.97891	8.06279	10.0619	8.47854
56895	AGPAT4	1-acylglycerol-3-phosphate O-acyltransferase 4	7.00339	7.09812	9.23104	7.10324
80381	CD276	CD276 molecule	8.89456	8.82917	11.0339	8.84385
5649	RELN	Reelin	6.75562	6.74576	9.62307	7.15957
83604	TMEM47	Transmembrane protein 47	7.23003	7.94749	9.79776	9.34067
7077	TIMP2	TIMP metallopeptidase inhibitor 2	8.7736	8.43732	12.3005	10.1305
8483	CILP	Cartilage intermediate layer protein, nucleotide pyrophosphohydrolase	7.58819	7.57602	10.7337	7.60342
6586	SLIT3	Slit homolog 3	7.39255	7.57616	9.32471	7.82299
23228	PLCL2	Phospholipase C-like 2	7.46467	7.62214	9.2153	7.7549
285590	SH3PXD2B	SH3 and PX domains 2B	7.94062	7.90689	10.1815	8.37451
4487	MSX1	Msh homeobox 1	8.0573	8.41404	11.6706	8.43024
5168	ENPP2	Ectonucleotide pyrophosphatase/phosphodiesterase 2	7.21966	7.17142	9.07775	7.22429
57722	IGDCC4	Immunoglobulin superfamily, DCC subclass, member 4	6.95171	6.92693	8.43579	6.86561
84870	RSPO3	R-spondin 3 homolog	7.59779	7.71012	11.4154	8.68001
5348	FXYD1	FXYD domain containing ion transport regulator 1	7.02891	7.01744	8.46619	6.88273
1291	COL6A1	Collagen, type VI, alpha 1	7.69353	9.254	11.4664	9.63887
7275	EU446711		6.72574	6.85471	8.46745	7.34579
5010	CLDN11	Claudin 11	7.76126	8.76711	10.5414	10.5687
219654	ZCCHC24	Zinc finger, CCHC domain containing 24	7.65754	7.68046	9.12269	8.51668
11167	FSTL1	Follistatin-like 1	8.12663	9.45879	11.8788	10.3828
79630	C1orf54	Chromosome 1 open reading frame 54	7.43276	7.24579	9.3266	6.7723
5125	PCSK5	Proprotein convertase subtilisin/kexin type 5	7.32913	7.41532	8.98008	8.09537
726	CAPN5	Calpain 5	7.24686	7.31177	8.99268	7.30463
2619	GAS1	Growth arrest-specific 1	7.43618	7.71183	9.45145	9.48034
6591	SNAI2	Snail homolog 2	6.77021	7.49074	9.857	9.85163
7373	COL14A1	Collagen, type XIV, alpha 1	7.4292	7.46231	9.27809	7.91519
1879	EBF1	Early B-cell factor 1	6.76835	6.63704	8.8393	6.67413
1959	EGR2	Early growth response 2	7.47445	8.16637	9.71296	9.2048
3081	HGD	Homogentisate 1,2-dioxygenase	7.66809	7.51689	9.07174	7.48031
144402	CPNE8	Copine VIII	7.39466	7.27347	9.30399	9.82223
2995	GYPC	Glycophorin C	7.24166	8.28526	10.177	11.0448
1303	COL12A1	Collagen, type XII, alpha 1	8.02899	7.88693	9.98591	8.50389
1292	COL6A2	Collagen, type VI, alpha 2	7.50959	8.28496	10.276	8.67334
100127983	LOC1001279	Hypothetical protein LOC100127983	7.04393	7.17615	8.46288	8.13783
1282	COL4A1	Collagen, type IV, alpha 1	8.23995	8.83168	13.7434	12.0589
10289	EIF1B	Eukaryotic translation initiation factor 1B	9.90425	10.1437	11.6107	10.2175
11117	EMILIN1	Elastin microfibril interfacer 1	6.74224	6.7289	8.37538	7.77768
57198	ATP8B2	ATPase, class I, type 8B, member 2	7.6726	7.22525	9.72696	8.8306
10458	BAIAP2	BAI1-associated protein 2	7.52533	7.52482	8.74597	7.46525
1464	CSPG4	Chondroitin sulfate proteoglycan 4	6.73434	6.8306	8.84208	8.27407
5360	PLTP	Phospholipid transfer protein	7.09532	7.8959	10.3862	8.31064
5866	RAB3IL1	RAB3A interacting protein (rabin3)-like 1	7.69595	8.03472	10.2864	8.85523
6447	SCG5	Secretogranin V	7.01142	7.05282	9.6397	9.53622
10544	PROCR	Protein C receptor, endothelial	7.80345	7.58238	9.26142	8.73378
767579	SNORD114-3	Small nucleolar RNA, C/D box 114-3	7.21053	7.23322	9.26477	7.53226
710	SERPING1	Serpin peptidase inhibitor, clade G (C1 inhibitor), member 1	8.70552	8.02856	11.6546	10.6565
7025	NR2F1	Nuclear receptor subfamily 2, group F, member 1	7.1992	7.27609	8.98347	7.2828
3601	IL15RA	Interleukin 15 receptor, alpha	6.86034	7.24837	8.73646	7.05904
100	ADA	Adenosine deaminase	7.49969	7.35234	9.28865	7.35262
30008	EFEMP2	EGF-containing fibulin-like extracellular matrix protein 2	7.67793	7.87115	9.87787	7.90028
64094	SMOC2	SPARC related modular calcium binding 2	7.52791	7.32683	9.47491	7.50412
3598	IL13RA2	Interleukin 13 receptor, alpha 2	7.1881	7.2411	9.6141	7.24559
91010	FMNL3	Formin-like 3	6.85867	6.85132	8.37953	6.92601
10457	GPNMB	Glycoprotein (transmembrane) nmb	6.76744	6.97637	11.1219	9.7361
2878	GPX3	Glutathione peroxidase 3	7.98293	8.19528	10.8358	8.89333
2791	GNG11	Guanine nucleotide binding protein (G protein), gamma 11	7.47333	7.64662	9.67242	8.18353
100134587	LOC100134587		7.2147	7.39679	8.89126	7.39707
94	ACVRL1	Activin A receptor type II-like 1	7.24474	7.39342	9.44732	7.61089
56548	CHST7	Carbohydrate (N-acetylglucosamine 6-O) sulfotransferase 7	8.43256	8.10122	10.4969	8.60931
29940	DSE	Dermatan sulfate epimerase	7.52183	8.23022	10.6137	9.92796
6925	TCF4	Transcription factor 4	7.13524	6.99675	9.23137	7.76493
1942	EFNA1	Ephrin-A1	11.528	10.8849	8.14052	9.80078
999	CDH1	Cadherin 1, type 1, E-cadherin	12.2283	11.5798	7.92299	10.3305
1999	ELF3	E74-like factor 3	11.8725	11.6325	8.28418	10.0698
57111	RAB25	RAB25, member RAS oncogene family	10.3289	10.0966	7.39098	9.3129
3728	JUP	Junction plakoglobin	12.0403	11.8798	9.52638	11.6224
5792	PTPRF	Protein tyrosine phosphatase, receptor type, F	11.1505	10.6369	8.41178	11.1458
1366	CLDN7	Claudin 7	10.7718	10.5284	7.67742	8.293
2064	ERBB2	V-erb-b2 erythroblastic leukemia viral oncogene homolog 2	11.778	10.9441	8.49768	10.2388
57648	KIAA1522	KIAA1522	10.412	10.1352	8.11077	9.20454
132299	OCIAD2	OCIA domain containing 2	11.1069	10.6132	8.12278	9.81706
3382	ICA1	Islet cell autoantigen 1, 69kDa	9.9917	9.81525	7.56786	7.63378
57619	SHROOM3	Shroom family member 3	10.1155	9.68109	7.54053	8.89757
55930	MYO5C	Myosin VC	10.7454	9.97611	7.84732	7.86094
780	DDR1	Discoidin domain receptor tyrosine kinase 1	12.216	11.5108	9.15446	11.7559
100133941	DQ893812		12.7304	12.3313	9.11119	9.05043
6813	STXBP2	Syntaxin binding protein 2	9.67851	9.12338	6.94522	8.32266
1832	DSP	Desmoplakin	10.176	10.003	7.68237	10.1708
8673	VAMP8	Vesicle-associated membrane protein 8	12.9335	12.0232	9.04246	11.7949
54502	RBM47	RNA binding motif protein 47	9.8731	9.89559	7.74019	7.55079
85415	DKFZp761L1	Homo sapiens rhophilin-like protein mRNA, complete cds.	11.5051	11.549	9.09387	8.8527
4072	EPCAM	Epithelial cell adhesion molecule	10.5016	10.8644	7.90291	8.96176
57530	CGN	Cingulin	10.9138	10.6517	7.35936	7.2008
58191	CXCL16	Chemokine (C-X-C motif) ligand 16	11.3954	11.7777	8.5874	10.8939
9463	PICK1	Protein interacting with PRKCA 1	9.80413	9.43449	7.86034	9.45206
10653	SPINT2	Serine peptidase inhibitor, Kunitz type, 2	12.9695	12.1844	8.38815	12.0831
9053	MAP7	Microtubule-associated protein 7	9.62178	9.47654	7.89404	9.19842
91862	MARVELD3	MARVEL domain containing 3	9.18489	8.41714	6.72362	7.68475
8743	TNFSF10	Tumor necrosis factor (ligand) superfamily, member 10	11.6163	10.6815	7.85947	8.14953
563	AZGP1	Alpha-2-glycoprotein 1, zinc-binding	12.8958	11.9004	8.38165	7.95836
161291	TMEM30B	Transmembrane protein 30B	10.1948	9.98871	8.06827	10.4658
5445	PON2	Paraoxonase 2	10.9778	10.3352	8.63924	9.21333
1040	CDS1	CDP-diacylglycerol synthase (phosphatidate cytidylyltransferase) 1	9.29779	8.87462	6.97631	7.42508
399665	FAM102A	Family with sequence similarity 102, member A	9.82855	9.2043	7.77616	7.74096
64065	PERP	PERP, TP53 apoptosis effector	10.4666	10.2249	8.16204	10.3221
1001	CDH3	Cadherin 3, type 1, P-cadherin	9.90573	10.2286	7.3469	12.0286
23589	CARHSP1	Calcium regulated heat stable protein 1, 24kDa	13.3592	12.8143	9.88327	11.6228
56474	CTPS2	CTP synthase II	9.2406	8.80132	7.58176	7.64306
987	LRBA	LPS-responsive vesicle trafficking, beach and anchor containing	9.23515	8.80941	7.50951	8.49667
2886	GRB7	Growth factor receptor-bound protein 7	9.50102	9.56978	7.32764	9.21577
375790	AGRN	Agrin	10.759	10.0296	8.6703	9.86937
85462	FHDC1	FH2 domain containing 1	9.94715	9.25224	7.64357	9.51759
58527	C6orf115	Chromosome 6 open reading frame 115	10.7525	10.3032	8.78235	8.9285
339229	C17orf90	Chromosome 17 open reading frame 90	10.3473	9.92888	8.69979	9.31795
5639	PRRG2	Proline rich Gla (G-carboxyglutamic acid) 2	9.74628	9.50551	7.79028	9.48423
84661	DPY30	Dpy-30 homolog	11.1995	11.0138	9.63239	10.6088
2065	ERBB3	V-erb-b2 erythroblastic leukemia viral oncogene homolog 3	9.8048	9.29817	7.47178	7.46917
153562	MARVELD2	MARVEL domain containing 2	8.47698	8.42595	6.69817	7.47367
728014	LOC728014		9.57744	9.14829	8.06453	9.29961
284085	KRT18P55	Keratin 18 pseudogene 55	11.8779	11.6115	8.10674	8.33658
3855	KRT7	Keratin 7	11.9077	11.7666	8.05696	11.4036
646723	KRT18P31	Keratin 18 pseudogene 31	12.2622	12.1122	8.71594	9.4981
23286	WWC1	WW and C2 domain containing 1	10.5261	10.0495	7.41388	9.57835
58495	OVOL2	Ovo-like 2	9.57063	9.43991	6.94777	8.7849
4582	MUC1	Mucin 1, cell surface associated	12.8197	11.9882	8.64474	9.182
55571	C2orf29	Chromosome 2 open reading frame 29	10.7332	10.4207	9.49163	10.1017
392371	KRT18P13	Keratin 18 pseudogene 13	10.5529	10.6349	7.55286	8.02367
114569	MAL2	Mal, T-cell differentiation protein 2	9.80633	9.31006	6.95292	7.41926
79007	DBNDD1	Dysbindin (dystrobrevin binding protein 1) domain containing 1	9.69391	9.14979	7.87771	8.5036
92667	C20orf72	Chromosome 20 open reading frame 72	9.38581	9.08864	7.70456	9.6339
55268	ECHDC2	Enoyl Coenzyme A hydratase domain containing 2	11.8112	11.0106	9.37256	10.5925
650369	LOC650369		11.8503	11.6482	10.1293	11.5868
54836	BSPRY	B-box and SPRY domain	8.95128	8.5676	7.401	7.33473
3856	KRT8	Keratin 8	11.4532	10.8732	8.17262	9.646
390557	SYNGR2	Synaptogyrin 2	12.9941	12.2706	10.5661	12.1086
150696	PROM2	Prominin 2	11.1001	9.95298	7.58908	8.76632
7113	TMPRSS2	Transmembrane protease, serine 2	10.0927	9.83952	7.44487	7.40186
8045	RASSF7	Ras association (RalGDS/AF-6) domain family (N-terminal) member 7	10.2882	9.86443	8.20723	9.13789
1365	CLDN3	Claudin 3	10.5091	10.7028	7.27479	7.08976
100131801	C19orf79	Chromosome 19 open reading frame 79	12.3826	11.7459	10.6325	11.1682
306	ANXA3	Annexin A3	10.5638	10.3523	7.66421	9.98211
6376	CX3CL1	Chemokine (C-X3-C motif) ligand 1	12.7333	11.8494	8.96309	10.2304
5050	PAFAH1B3	Platelet-activating factor acetylhydrolase, isoform Ib, subunit 3	10.7128	10.035	8.14654	8.87
27237	ARHGEF16	Rho guanine exchange factor (GEF) 16	10.0667	8.99684	7.27114	8.48439
3914	LAMB3	Laminin, beta 3	10.628	11.0624	7.80908	11.6419
55971	BAIAP2L1	BAI1-associated protein 2-like 1	11.3403	10.4143	7.60142	9.49148
2651	GCNT2	Glucosaminyl (N-acetyl) transferase 2, I-branching enzyme (I blood group)	9.66399	9.64075	7.76241	7.46273
10755	GIPC1	GIPC PDZ domain containing family, member 1	11.1453	11.109	9.23806	9.81597
3880	KRT19	Keratin 19	12.1695	11.7755	8.4113	8.46108
29803	REPIN1	Replication initiator 1	11.6695	10.9211	9.60029	9.98071
2634	GBP2	Guanylate binding protein 2, interferon-inducible	13.5871	13.0042	11.4131	12.534
481	ATP1B1	ATPase, Na+/K+ transporting, beta 1 polypeptide	13.0352	12.1609	9.49853	10.2504
4070	TACSTD2	Tumor-associated calcium signal transducer 2	14.8916	14.5441	11.1638	14.441
7052	TGM2	Transglutaminase 2	10.1597	9.0004	7.56441	7.31915
1829	DSG2	Desmoglein 2	11.0934	11.5506	8.37074	11.7185
2317	FLNB	Filamin B, beta	10.411	9.87884	8.77134	9.24806
3150	HMGN1	High-mobility group nucleosome binding domain 1	12.5303	11.9568	10.8927	11.2604
117177	RAB3IP	RAB3A interacting protein	10.9942	10.8267	9.05611	10.2494
8884	SLC5A6	Solute carrier family 5 (sodium-dependent vitamin transporter), member 6	11.8852	12.189	9.64971	10.0667
81932	HDHD3	Haloacid dehalogenase-like hydrolase domain containing 3	9.22483	9.06309	7.65431	7.98534
79022	TMEM106C	Transmembrane protein 106C	9.72218	9.43631	7.83753	9.42945
6337	SCNN1A	Sodium channel, nonvoltage-gated 1 alpha	11.7102	10.5619	7.64182	12.351
7430	EZR	Ezrin	12.2091	11.8671	10.0277	11.2572
124446	TMEM219	Transmembrane protein 219	9.97944	9.69829	8.75707	8.83489
23654	PLXNB2	Plexin B2	10.9414	10.3582	9.02576	9.98129
51131	PHF11	PHD finger protein 11	11.5685	11	10.1725	10.1863
3675	ITGA3	Integrin, alpha 3	10.6174	9.56117	7.77402	10.5665
85379	KIAA1671		10.2945	10.196	8.11091	8.92771
23677	SH3BP4	SH3-domain binding protein 4	11.0467	10.4509	9.39394	9.96632
10207	INADL	InaD-like	10.4393	10.3024	8.24151	10.5634
3664	IRF6	Interferon regulatory factor 6	8.70339	8.48902	7.12106	9.48097
8906	AP1G2	Adaptor-related protein complex 1, gamma 2 subunit	10.0074	9.49903	8.04957	9.45486
83541	FAM110A	Family with sequence similarity 110, member A	9.62573	9.3266	8.1131	8.66383
55638	GOLSYN	Golgi-localized protein	9.26402	8.30694	7.01129	7.40238
4071	TM4SF1	Transmembrane 4 L six family member 1	14.4357	13.6131	11.6371	12.9212
55174	INTS10	Integrator complex subunit 10	10.5344	10.1792	9.12925	9.85832
6768	ST14	Suppression of tumorigenicity 14	9.03412	9.25538	6.86654	8.22128
22796	COG2	Component of oligomeric golgi complex 2	9.61416	9.41786	8.49232	9.06234
23593	HEBP2	Heme binding protein 2	11.1634	11.4577	9.64495	10.6321
644743	LOC644743		10.7549	10.1708	7.98554	8.88946
55227	LRRC1	Leucine rich repeat containing 1	9.57672	9.46018	7.80642	8.74224
347735	SERINC2	Serine incorporator 2	9.60117	9.13687	7.80698	9.45541
50650	ARHGEF3	Rho guanine nucleotide exchange factor (GEF) 3	10.4125	9.81562	8.09672	9.20781
51629	SLC25A39	Solute carrier family 25, member 39	11.4248	11.0844	9.80172	11.0594
7168	TPM1	Tropomyosin 1	11.1393	11.2945	9.06766	11.1049
55620	STAP2	Signal transducing adaptor family member 2	8.66217	8.59085	7.45273	8.1224
142	PARP1	Poly (ADP-ribose) polymerase 1	11.7087	10.8995	9.25694	11.293
2762	GMDS	GDP-mannose 4,6-dehydratase	10.8592	10.5572	8.22133	9.37701
58516	FAM60A	Family with sequence similarity 60, member A	10.3072	10.2628	8.81245	10.132
7582	ZNF33B	Zinc finger protein 33B	8.94362	8.91097	7.41209	8.22256
286077	FAM83H	Family with sequence similarity 83, member H	8.98757	8.93384	7.05381	8.64071
23624	DQ894493		9.00311	8.67741	7.31772	8.29577
84705	GTPBP3	GTP binding protein 3	9.52155	9.36907	8.18243	9.29024
54972	TMEM132A	Transmembrane protein 132A	10.1156	9.76309	8.12837	9.03346
5774	PTPN3	Protein tyrosine phosphatase, non-receptor type 3	8.43217	8.02295	7.16851	8.85872
1906	EDN1	Endothelin 1	11.1154	10.7032	7.95047	9.46216
146439	CCDC64B	Coiled-coil domain containing 64B	9.0128	8.65177	7.26732	7.25689
163183	C19orf46	Chromosome 19 open reading frame 46	9.1154	8.96085	7.63988	8.92031
283651	C15orf21	Chromosome 15 open reading frame 21	8.76656	8.14442	6.95419	7.07711
100128927	ZBTB42	Zinc finger and BTB domain containing 42	9.17639	8.70251	7.73191	8.95794
51071	DERA	2-deoxyribose-5-phosphate aldolase homolog	10.1535	9.65292	8.60389	8.83592
54893	MTMR10	Myotubularin related protein 10	9.93836	9.92671	8.7257	9.4527
144501	KRT80	Keratin 80	10.5228	9.79543	7.63691	7.56997
7718	ZNF165	Zinc finger protein 165	9.82343	9.31021	7.89251	9.14702
5652	PRSS8	Protease, serine, 8	10.9497	11.7486	8.26435	11.902
5524	PPP2R4	Protein phosphatase 2A activator, regulatory subunit 4	9.74265	9.33907	8.1794	8.67221
6242	RTKN	Rhotekin	10.2234	10.2837	8.7847	10.2509
51506	UFC1	Ubiquitin-fold modifier conjugating enzyme 1	10.8202	10.5215	9.89018	10.0416
4013	VWA5A	Von Willebrand factor A domain containing 5A	9.8124	9.65796	7.78232	8.69211
8614	STC2	Stanniocalcin 2	11.6205	10.1725	8.00713	12.0372
50848	F11R	F11 receptor	9.0698	9.07094	7.8869	9.2315
123036	TC2N	Tandem C2 domains, nuclear	9.16406	9.34742	7.30717	6.91147
10265	IRX5	Iroquois homeobox 5	10.3223	9.74848	8.48397	9.51947
158584	FAAH2	Fatty acid amide hydrolase 2	9.28523	8.55917	7.43993	8.39505
84419	C15orf48	Chromosome 15 open reading frame 48	10.8576	10.85	8.18352	8.16114
9220	TIAF1	TGFB1-induced anti-apoptotic factor 1	10.1057	9.98522	8.64109	9.26908
59277	NTN4	Netrin 4	10.7223	9.50522	7.9257	8.85578
79191	IRX3	Iroquois homeobox 3	12.3506	11.9158	10.6325	11.4133
1894	ECT2	Epithelial cell transforming sequence 2 oncogene	9.63668	8.77472	7.77554	8.46478
6892	TAPBP	TAP binding protein	10.9669	10.5268	9.63692	10.5313
6692	SPINT1	Serine peptidase inhibitor, Kunitz type 1	9.01122	8.98945	7.24668	7.80991
5423	POLB	Polymerase (DNA directed), beta	10.7817	10.2994	9.23589	9.76162
114783	LMTK3	Lemur tyrosine kinase 3	9.27323	8.99761	7.23701	8.11094
27198	GPR81	G protein-coupled receptor 81	9.68641	8.81091	7.56638	9.56932
10651	MTX2	Metaxin 2	10.0963	9.82474	8.91524	8.98752
29911	HOOK2	Hook homolog 2	9.77235	9.42033	7.64386	8.92011
55636	CHD7	Chromodomain helicase DNA binding protein 7	9.10289	9.08546	7.73473	8.88673
2041	EPHA1	EPH receptor A1	8.89336	8.53204	7.5886	9.01014
240	ALOX5	Arachidonate 5-lipoxygenase	11.0838	10.3596	7.50451	7.2567
55861	DBNDD2	Dysbindin (dystrobrevin binding protein 1) domain containing 2	11.8808	11.6837	10.5217	11.454
283987	C17orf28	Chromosome 17 open reading frame 28	9.28515	8.73158	7.6211	7.75486
1201	CLN3	Ceroid-lipofuscinosis, neuronal 3	8.97543	8.39318	7.27167	7.76254
10587	TXNRD2	Thioredoxin reductase 2	9.44058	8.84721	8.09857	8.6022
80021	TMEM62	Transmembrane protein 62	9.3011	8.67219	8.00561	8.23455
128218	TMEM125	Transmembrane protein 125	9.36208	9.00732	6.97538	7.1894
51599	LSR	Lipolysis stimulated lipoprotein receptor	9.02978	8.7671	7.6296	8.36487
5590	PRKCZ	Protein kinase C, zeta	9.06003	8.55437	7.40501	8.44778
143	PARP4	Poly (ADP-ribose) polymerase family, member 4	10.9837	10.8344	9.57062	9.56017
79762	C1orf115	Chromosome 1 open reading frame 115	9.63049	8.56181	7.41808	7.78183
64960	MRPS15	Mitochondrial ribosomal protein S15	10.6888	10.5887	9.60321	9.72819
27134	TJP3	Tight junction protein 3	9.25469	8.81037	6.9774	6.93003
27068	PPA2	Pyrophosphatase (inorganic) 2	9.71531	9.81181	8.48805	9.38
79961	DENND2D	DENN/MADD domain containing 2D	10.4334	10.6775	7.87281	8.93296
146223	CMTM4	CKLF-like MARVEL transmembrane domain containing 4	10.2529	9.67521	8.97855	9.24299
119391	GSTO2	Glutathione S-transferase omega 2	9.15695	9.08436	7.54319	9.04546
8030	CCDC6	Coiled-coil domain containing 6	11.2921	11.2623	9.69448	10.8774
64866	CDCP1	CUB domain containing protein 1	9.14016	9.55399	7.74839	9.27703
8764	TNFRSF14	Tumor necrosis factor receptor superfamily, member 14	11.261	10.9991	9.62647	9.98248
26030	PLEKHG3	Pleckstrin homology domain containing, family G (with RhoGef domain) member 3	9.48394	8.72651	7.91145	7.90898
55349	CHDH	Choline dehydrogenase	10.1869	9.75053	8.62991	10.4284
8502	PKP4	Plakophilin 4	10.6172	10.2505	9.33099	10.0845
10451	VAV3	Vav 3 guanine nucleotide exchange factor	10.0194	8.99112	7.56583	8.12053
57662	KIAA1543	KIAA1543	7.98679	7.51109	6.67099	6.87875
2542	SLC37A4	Solute carrier family 37 (glucose-6-phosphate transporter), member 4	10.1085	9.63416	8.63397	9.69226
805	CALM2	Calmodulin 2	13.3911	12.8766	12.0565	12.0013
1308	COL17A1	Collagen, type XVII, alpha 1	7.2629	7.50974	7.30185	11.9815
4638	MYLK	Myosin light chain kinase	7.15318	7.24852	7.82379	10.7384
65989	DLK2	Delta-like 2 homolog	6.69458	6.79415	6.69456	9.31934
8626	TP63	Tumor protein p63	7.35621	7.54178	7.2895	11.3785
4855	NOTCH4	Notch homolog 4	6.98961	6.98449	6.94753	10.104
2922	GRP	Gastrin-releasing peptide	6.71626	6.83824	6.73582	10.5176
650517	LOC650517		7.83111	7.9515	7.42144	10.8649
80206	FHOD3	Formin homology 2 domain containing 3	6.85458	6.89881	7.15701	9.4739
253827	MSRB3	Methionine sulfoxide reductase B3	7.39873	7.50324	8.261	9.38433
651397	LOC651397		7.53687	8.27798	7.31905	12.5208
7041	TGFB1I1	Transforming growth factor beta 1 induced transcript 1	7.72261	7.61912	9.06953	10.5984
4053	LTBP2	Latent transforming growth factor beta binding protein 2	7.31274	7.6114	8.44687	10.4691
3779	KCNMB1	Potassium large conductance calcium-activated channel, subfamily M, beta member 1	6.88812	7.32723	7.57246	10.4705
2	A2M	Alpha-2-macroglobulin	6.93741	7.2084	9.14034	11.9384
667	DST	Dystonin	7.36946	7.45502	7.17924	9.70234
83857	TMTC1	Transmembrane and tetratricopeptide repeat containing 1	7.4518	7.40537	8.05527	9.69128
3628	INPP1	Inositol polyphosphate-1-phosphatase	8.43161	8.79661	10.0297	10.8607
9938	ARHGAP25	Rho GTPase activating protein 25	7.48062	7.54306	7.63222	9.43562
645236	LOC645236		7.73635	7.98719	8.82291	10.0161
117195	MRGPRX3	MAS-related GPR, member X3	6.86239	7.60045	6.66672	10.2638
494470	RNF165	Ring finger protein 165	7.53423	7.92185	7.69497	10.3636
1296	COL8A2	Collagen, type VIII, alpha 2	7.88095	8.15788	8.70683	10.391
4129	MAOB	Monoamine oxidase B	6.84722	7.01239	7.10847	9.01093
3356	HTR2A	5-hydroxytryptamine (serotonin) receptor 2A	7.33043	7.48931	7.35298	9.42434
3861	KRT14	Keratin 14	7.20546	8.02862	7.11265	12.6544
8455	ATRN	Attractin	8.28381	8.1264	8.25376	9.5983
4908	NTF3	Neurotrophin 3	7.56799	7.50258	7.82107	9.47438
5345	SERPINF2	Serpin peptidase inhibitor, clade F, member 2	7.39055	7.32798	7.26628	10.0437
84417	DQ895626		7.20458	7.38724	7.87993	9.51154
7169	TPM2	Tropomyosin 2	9.72086	10.054	11.992	13.1352
3038	HAS3	Hyaluronan synthase 3	7.3958	8.20265	7.0163	11.771
23213	DKFZp434I0	Putative uncharacterized protein DKFZp434I0916.	7.64435	7.65591	7.87798	9.81378
8128	ST8SIA2	ST8 alpha-N-acetyl-neuraminide alpha-2,8-sialyltransferase 2	7.5422	7.50837	7.6238	9.74957
5268	SERPINB5	Serpin peptidase inhibitor, clade B (ovalbumin), member 5	7.10268	7.8757	6.86854	10.7496
3852	KRT5	Keratin 5	7.10857	8.36681	6.85834	12.2381
5627	PROS1	Protein S	7.60441	7.85008	9.98379	10.5405
389432	SAMD5	Sterile alpha motif domain containing 5	6.67325	7.12047	7.24162	8.71091
50805	IRX4	Iroquois homeobox 4	7.67015	7.73924	7.90521	10.9983
84951	TNS4	Tensin 4	6.85699	6.79904	6.78626	8.15521
5311	PKD2	Polycystic kidney disease 2	7.58859	7.86566	8.98186	9.55716
94274	PPP1R14A	Protein phosphatase 1, regulatory (inhibitor) subunit 14A	7.46933	7.60329	7.86277	8.98005
4897	NRCAM	Neuronal cell adhesion molecule	7.32775	7.4274	8.11475	9.11487
5021	OXTR	Oxytocin receptor	8.51025	8.22478	8.77288	11.6502
775	CACNA1C	Calcium channel, voltage-dependent, L type, alpha 1C subunit	7.30721	7.37092	7.92834	8.63057
81606	LBH	Limb bud and heart development homolog	7.67435	7.85037	8.73674	9.54043
163702	IL28RA	Interleukin 28 receptor, alpha	6.96658	7.41834	6.95101	9.07467
348	APOE	Apolipoprotein E	7.39809	8.60815	11.4902	12.0278
91624	NEXN	Nexilin	7.38106	7.44085	7.73818	8.83315
4629	MYH11	Myosin, heavy chain 11, smooth muscle	6.80065	6.87527	9.81754	10.6454
2877	GPX2	Glutathione peroxidase 2	7.57822	7.45708	7.15279	9.88371
6876	TAGLN	Transgelin	8.06787	9.41248	10.424	12.851
114815	SORCS1	Sortilin-related VPS10 domain containing receptor 1	7.47163	7.53068	7.64833	8.94826
374946	C1orf187	Chromosome 1 open reading frame 187	7.03777	7.16703	7.2274	8.83494
284023	AK095766	Putative uncharacterized protein FLJ38447.	8.41823	8.34861	8.88685	10.6115
1592	CYP26A1	Cytochrome P450, family 26, subfamily A, polypeptide 1	7.38991	7.45695	7.46977	9.26261
729682	KRT17P3	Keratin 17 pseudogene 3	8.72694	8.96856	7.42336	12.1399
441019	LOC441019		8.70008	9.31284	11.4714	13.0161
59	ACTA2	Actin, alpha 2, smooth muscle, aorta	8.74737	8.97442	11.5195	14.2266
23187	PHLDB1	Pleckstrin homology-like domain, family B, member 1	8.18202	8.08381	9.56774	9.82187
4005	LMO2	LIM domain only 2	6.93161	7.18486	7.40672	8.85271
1620	DBC1	Deleted in bladder cancer 1	7.37079	7.77899	7.89984	9.64215
9651	PLCH2	Phospholipase C, eta 2	7.9268	7.77953	7.44054	10.0799
28232	SLCO3A1	Solute carrier organic anion transporter family, member 3A1	7.8492	8.48918	8.9422	9.61518
857	CAV1	Caveolin 1, caveolae protein, 22kDa	7.69622	8.20007	10.0789	10.4004
4499	MT1M	Metallothionein 1M	6.89689	7.15027	9.53332	9.97895
57636	KIAA1501	Uncharacterized protein ENSP00000381675 .	8.05118	8.05566	9.70432	9.84649
143903	LAYN	Layilin	7.39986	7.58627	8.51061	8.75384
2275	FHL3	Four and a half LIM domains 3	7.43948	7.74489	8.60505	9.28973
83478	ARHGAP24	Rho GTPase activating protein 24	7.1675	7.43984	8.52002	8.7685
55107	ANO1	Anoctamin 1, calcium activated chloride channel	7.67792	7.85368	7.8023	9.77959
2531	KDSR	3-ketodihydrosphingosine reductase	9.73557	9.97523	10.4024	11.0189
6084	RNY1	RNA, Ro-associated Y1	8.2895	8.20244	8.68387	10.0126
5621	PRNP	Prion protein	9.77706	10.3226	11.8162	12.3262
8460	TPST1	Tyrosylprotein sulfotransferase 1	7.15763	7.97899	9.60197	9.77804
4345	CD200	CD200 molecule	7.49714	7.48207	7.52423	8.93807
730525	LOC730525		8.11132	8.14379	10.0804	10.4644
72	ACTG2	Actin, gamma 2, smooth muscle, enteric	7.87776	8.54714	8.98908	14.1986
6932	TCF7	Transcription factor 7	7.38615	7.40405	7.90346	8.71108
644314	MT1IP	Metallothionein 1I	8.63368	9.37965	11.0552	13.1124
9903	KLHL21	Kelch-like 21	7.87674	8.50434	9.73047	9.9782
10217	CTDSPL	CTD (carboxy-terminal domain, RNA polymerase II, polypeptide A) small phosphatase-like	7.52764	8.22121	8.13202	9.75291
79750	ZNF385D	Zinc finger protein 385D	7.55848	7.92523	7.86712	9.38019
9469	CHST3	Carbohydrate (chondroitin 6) sulfotransferase 3	7.84635	8.6947	8.44702	10.5109
2268	FGR	Gardner-Rasheed feline sarcoma viral (v-fgr) oncogene homolog	7.07055	7.1145	7.35689	8.49125
2817	GPC1	Glypican 1	7.61525	7.46995	8.14462	9.22779
91522	COL23A1	Collagen, type XXIII, alpha 1	7.43416	7.49348	7.44354	8.56583
130497	OSR1	Odd-skipped related 1	7.59019	7.80644	9.38531	9.80972
84898	PLXDC2	Plexin domain containing 2	7.43527	8.16627	8.17763	9.21144
27122	DKK3	Dickkopf homolog 3	7.97163	8.78795	9.07276	12.7233
5358	PLS3	Plastin 3	8.07089	8.28808	8.98341	10.2729
2730	GCLM	Glutamate-cysteine ligase, modifier subunit	7.67224	7.65993	8.19104	9.5415
121551	BTBD11	BTB (POZ) domain containing 11	7.12847	7.75175	7.43479	9.41874
1830	DSG3	Desmoglein 3	7.3878	7.8061	7.45878	10.2724
3909	LAMA3	Laminin, alpha 3	8.22298	7.6122	7.26785	10.0679
376497	SLC27A1	Solute carrier family 27 (fatty acid transporter), member 1	7.97946	8.02349	8.08857	9.63567
1825	DSC3	Desmocollin 3	7.69911	8.20008	7.65661	10.1621
7049	TGFBR3	Transforming growth factor, beta receptor III	8.09884	9.53515	12.4506	12.8877
9638	FEZ1	Fasciculation and elongation protein zeta 1	6.70109	6.80212	7.86752	9.14648
55568	GALNT10	UDP-N-acetyl-alpha-D-galactosamine:polypeptide N-acetylgalactosaminyltransferase 10	7.96713	7.62734	7.75048	9.13661
5507	PPP1R3C	Protein phosphatase 1, regulatory (inhibitor) subunit 3C	7.67755	7.67289	8.41853	9.69203
3868	KRT16	Keratin 16	8.01497	8.45745	6.8962	10.7313
64411	ARAP3	ArfGAP with RhoGAP domain, ankyrin repeat and PH domain 3	7.9465	8.169	10.3126	10.0856
11122	PTPRT	Protein tyrosine phosphatase, receptor type, T	7.25427	7.16275	7.1239	8.37946
9644	SH3PXD2A	SH3 and PX domains 2A	8.49632	8.9396	11.0904	11.0792
148741	ANKRD35	Ankyrin repeat domain 35	7.59149	7.87446	8.33708	9.46657
57834	CYP4F11	Cytochrome P450, family 4, subfamily F, polypeptide 11	7.35915	7.29692	6.94229	9.25101
55679	LIMS2	LIM and senescent cell antigen-like domains 2	6.86012	6.83269	7.30064	8.10504
4311	MME	Membrane metallo-endopeptidase	6.55961	6.64164	8.01847	8.66872
5154	PDGFA	Platelet-derived growth factor alpha polypeptide	7.58687	7.64781	7.86679	8.831
140862	ISM1	Isthmin 1 homolog	7.39287	7.44387	8.42773	8.96881
1466	CSRP2	Cysteine and glycine-rich protein 2	8.32782	8.54631	10.2142	10.5536
153572	IRX2	Iroquois homeobox 2	10.4094	10.5861	9.67406	11.8812
5213	PFKM	Phosphofructokinase, muscle	8.22254	8.19891	8.72435	9.39486
1012	CDH13	Cadherin 13, H-cadherin	6.55214	6.66517	6.6543	7.77457
8804	CREG1	Cellular repressor of E1A-stimulated genes 1	8.69434	9.83704	11.0789	11.0308
57158	JPH2	Junctophilin 2	7.48735	7.37536	7.39841	8.66899
114907	FBXO32	F-box protein 32	9.81491	11.0467	9.72414	13.1886
1102	RCBTB2	Regulator of chromosome condensation (RCC1) and BTB (POZ) domain containing protein 2	7.0759	6.97405	7.59459	8.44243
728910	LOC728910		7.49532	7.56023	7.36778	8.92416
9182	RASSF9	Ras association (RalGDS/AF-6) domain family (N-terminal) member 9	7.50203	7.61285	7.59439	8.57092
6261	RYR1	Ryanodine receptor 1	7.44049	7.45159	7.55779	8.53171
148641	SLC35F3	Solute carrier family 35, member F3	6.93273	6.99555	6.78254	8.08743
51222	ZNF219	Zinc finger protein 219	9.18868	8.83832	8.97153	10.8518
22881	ANKRD6	Ankyrin repeat domain 6	7.72318	8.07785	8.29845	8.77239
375061	FAM89A	Family with sequence similarity 89, member A	7.86443	8.21482	9.39009	9.24721
647042	FLJ40113	Golgi autoantigen, golgin subfamily a-like pseudogene	7.4308	7.42881	7.3517	8.49602
284217	LAMA1	Laminin, alpha 1	6.77733	7.13199	9.41271	9.58361
4154	MBNL1	Muscleblind-like	8.89965	9.26717	9.33903	10.3325
140851	MT1P3	Metallothionein 1 pseudogene 3	8.28217	8.43207	9.40091	10.9497
55205	ZNF532	Zinc finger protein 532	8.15014	8.12583	8.4708	9.39558
85409	NKD2	Naked cuticle homolog 2	8.39924	7.46373	9.06814	10.6813
5829	PXN	Paxillin	7.83457	8.03353	8.09164	8.86854
10252	SPRY1	Sprouty homolog 1, antagonist of FGF signaling	8.32681	8.4152	10.3078	10.3927
23682	RAB38	RAB38, member RAS oncogene family	7.85332	8.76558	7.93195	9.64552
131601	GPR175	G protein-coupled receptor 175	8.70862	8.96292	9.07685	9.96512
3553	IL1B	Interleukin 1, beta	7.13863	7.22157	9.5055	10.2758
8404	SPARCL1	SPARC-like 1	7.68099	8.97668	11.5113	11.013
2119	ETV5	Ets variant 5	6.78648	7.61255	8.80737	8.76346
9647	PPM1F	Protein phosphatase 1F	8.87629	9.55228	9.287	10.2684
2788	GNG7	Guanine nucleotide binding protein (G protein), gamma 7	7.59889	7.84218	7.61484	8.88278
3714	JAG2	Jagged 2	7.63467	7.77591	7.66199	8.80401
4495	MT1G	Metallothionein 1G	9.03076	9.4108	10.6611	12.7864
27295	PDLIM3	PDZ and LIM domain 3	8.14381	8.26977	9.17234	9.7211
2621	GAS6	Growth arrest-specific 6	9.53035	9.36059	9.83155	11.8092
4921	DDR2	Discoidin domain receptor tyrosine kinase 2	7.2682	7.90557	9.56923	9.50131
6464	SHC1	SHC (Src homology 2 domain containing) transforming protein 1	10.7627	10.649	11.8039	12.3753
9446	GSTO1	Glutathione S-transferase omega 1	10.8722	10.9915	12.9039	12.6715
84626	KRBA1	KRAB-A domain containing 1	8.54496	8.56002	8.30156	9.66657
4804	NGFR	Nerve growth factor receptor	7.43065	7.49571	7.5103	8.3013
284194	LGALS9B	Lectin, galactoside-binding, soluble, 9B	7.83301	8.33103	7.89556	9.06334
6195	RPS6KA1	Ribosomal protein S6 kinase, 90kDa, polypeptide 1	9.47625	9.52952	8.27932	11.3043
4147	MATN2	Matrilin 2	7.68171	8.37676	9.04891	9.4983
84617	TUBB6	Tubulin, beta 6	7.8376	8.91331	9.95831	10.3907
3688	ITGB1	Integrin, beta 1	12.2953	11.9489	13.344	13.8509
6723	SRM	Spermidine synthase	8.65737	9.02888	9.82715	10.987
8848	TSC22D1	TSC22 domain family, member 1	12.2333	11.4104	10.4305	8.98366
10579	TACC2	Transforming, acidic coiled-coil containing protein 2	10.0596	9.3003	8.98678	7.48202
5025	P2RX4	Purinergic receptor P2X, ligand-gated ion channel, 4	9.13429	8.53305	7.76402	7.06957
5603	MAPK13	Mitogen-activated protein kinase 13	9.94674	9.19207	8.49635	8.04201
23424	TDRD7	Tudor domain containing 7	8.68868	8.42162	7.94533	7.27283
54795	TRPM4	Transient receptor potential cation channel, subfamily M, member 4	9.63477	9.43908	7.94756	7.23342
54681	P4HTM	Prolyl 4-hydroxylase, transmembrane	9.5541	8.82797	8.34336	7.48207
23048	FNBP1	Formin binding protein 1	10.8442	10.6239	10.8202	8.43824
94134	ARHGAP12	Rho GTPase activating protein 12	9.03728	9.09805	8.12955	7.60419
58472	SQRDL	Sulfide quinone reductase-like	9.69733	9.62224	8.63773	7.75186
340252	ZNF680	Zinc finger protein 680	9.13322	8.61341	7.85974	7.25238
8458	TTF2	Transcription termination factor, RNA polymerase II	8.88588	8.4917	8.10883	7.2957
55760	DHX32	DEAH (Asp-Glu-Ala-His) box polypeptide 32	10.8553	10.2884	9.55891	9.39865
80345	ZSCAN16	Zinc finger and SCAN domain containing 16	8.80726	8.22534	7.31473	7.111
22998	LIMCH1	LIM and calponin homology domains 1	10.6009	9.09954	7.6726	7.12761
57460	PPM1H	Protein phosphatase 1H	9.78978	9.56054	7.53933	7.19832
3398	ID2	Inhibitor of DNA binding 2, dominant negative helix-loop-helix protein	9.80349	9.38111	10.9209	7.56014
31	ACACA	Acetyl-Coenzyme A carboxylase alpha	9.57894	9.25162	8.53988	7.88841
9052	GPRC5A	G protein-coupled receptor, family C, group 5, member A	8.79394	8.05575	8.83383	6.74675
90627	STARD13	StAR-related lipid transfer (START) domain containing 13	8.39702	7.89329	8.9409	6.76857
23368	PPP1R13B	Protein phosphatase 1, regulatory (inhibitor) subunit 13B	8.80075	8.52097	7.82056	7.03431
55437	STRADB	STE20-related kinase adaptor beta	8.64458	8.02628	7.46341	7.33166
27289	RND1	Rho family GTPase 1	10.5085	9.25745	7.75592	7.09615
10312	TCIRG1	T-cell, immune regulator 1, ATPase, H+ transporting, lysosomal V0 subunit A3	9.32573	9.18221	8.83795	6.95297
7374	UNG	Uracil-DNA glycosylase	9.42779	8.98128	8.80124	8.21905
2181	ACSL3	Acyl-CoA synthetase long-chain family member 3	11.1627	10.8529	10.3069	9.69364
285193	DUSP28	Dual specificity phosphatase 28	8.56205	8.2694	8.2794	7.59251
4832	NME3	Non-metastatic cells 3, protein expressed in	9.95177	9.5806	9.03759	8.71985
30001	ERO1L	ERO1-like	10.3518	9.79058	8.90921	8.59856
26091	HERC4	Hect domain and RLD 4	10.0945	9.29176	9.14855	8.09928
54851	ANKRD49	Ankyrin repeat domain 49	8.70885	8.38782	8.17399	7.31237
84191	FAM96A	Family with sequence similarity 96, member A	10.5156	10.0181	9.2584	8.86965
147798	TMC4	Transmembrane channel-like 4	8.55134	8.25539	7.28516	6.95688
9368	SLC9A3R1	Solute carrier family 9 (sodium/hydrogen exchanger), member 3 regulator 1	10.5113	10.1853	8.18129	7.99958
3176	HNMT	Histamine N-methyltransferase	10.0177	9.51497	8.21564	7.61291
123096	SLC25A29	Solute carrier family 25, member 29	9.38802	8.71642	7.88635	7.33056
25805	BAMBI	BMP and activin membrane-bound inhibitor homolog	12.0621	11.7169	9.54256	9.04294
5768	QSOX1	Quiescin Q6 sulfhydryl oxidase 1	11.182	10.4231	9.8855	9.53197
54993	ZSCAN2	Zinc finger and SCAN domain containing 2	8.80219	7.99487	9.03549	7.14809
4854	NOTCH3	Notch homolog 3	9.11387	9.16858	8.84517	7.76098
9314	KLF4	Kruppel-like factor 4	10.0704	9.89637	10.3937	7.59655
5095	PCCA	Propionyl Coenzyme A carboxylase, alpha polypeptide	9.44194	8.88115	8.28934	7.84923
84059	KIAA0686	Homo sapiens mRNA for KIAA0686 protein, partial cds.	8.5368	7.85617	7.03344	6.89624
80208	SPG11	Spastic paraplegia 11	10.3958	9.99494	8.87846	8.33234
51088	KLHL5	Kelch-like 5	10.2726	9.27726	8.59309	8.14816
7117	TMSB4X	Thymosin beta 4, X-linked	11.9311	10.6957	10.7042	9.46454
57614	KIAA1468	KIAA1468	8.70012	8.62952	7.81067	7.31475
9235	IL32	Interleukin 32	11.4136	10.7472	9.94502	9.24586
23564	DDAH2	Dimethylarginine dimethylaminohydrolase 2	9.0214	8.90922	8.53485	7.45813
53832	IL20RA	Interleukin 20 receptor, alpha	8.25484	7.60797	6.93842	6.85925
124152	IQCK	IQ motif containing K	9.40575	8.93176	8.28173	7.92189
286343	C9orf150	Chromosome 9 open reading frame 150	8.46486	8.01404	7.22666	7.0106
11343	MGLL	Monoglyceride lipase	8.71	7.68278	7.61303	6.67076
4192	MDK	Midkine	10.4922	9.64946	9.52774	8.56808
146059	CDAN1	Congenital dyserythropoietic anemia, type I	8.61136	8.36922	8.11333	7.43515
7620	ZNF69	Zinc finger protein 69	8.86768	8.29227	7.68664	7.54625
93109	TMEM44	Transmembrane protein 44	9.1086	8.38679	8.51847	7.16314
51065	RPS27L	Ribosomal protein S27-like	12.7822	11.9915	11.1725	11.1022
400451	FAM174B	Family with sequence similarity 174, member B	9.8945	8.73273	8.39965	7.36897
638	BIK	BCL2-interacting killer	8.22582	8.23005	6.71317	6.6571
51128	SAR1B	SAR1 homolog B	10.3265	10.2796	9.98274	9.04985
7286	TUFT1	Tuftelin 1	9.85815	9.62226	8.60569	7.98798
57552	AADACL1	Arylacetamide deacetylase-like 1	9.91084	9.20556	8.10135	7.83138
23108	GARNL4	GTPase activating Rap/RanGAP domain-like 4	9.01247	9.50962	8.30295	7.23171
79170	ATAD4	ATPase family, AAA domain containing 4	8.54529	7.75469	7.06852	6.5762
64285	RHBDF1	Rhomboid 5 homolog 1	11.4991	11.048	10.873	9.81887
2012	EMP1	Epithelial membrane protein 1	11.6323	11.8634	12.792	9.87729
26470	SEZ6L2	Seizure related 6 homolog (mouse)-like 2	9.22283	9.07478	8.3673	7.15837
401546	C9orf152	Chromosome 9 open reading frame 152	10.2522	8.83885	7.68351	7.094
283229	EFCAB4A	EF-hand calcium binding domain 4A	9.98261	9.40964	7.66063	7.37019
9905	SGSM2	Small G protein signaling modulator 2	11.9336	11.1319	10.5245	10.1924
5051	PAFAH2	Platelet-activating factor acetylhydrolase 2, 40kDa	8.16721	7.46162	6.72928	6.77526
55788	LMBRD1	LMBR1 domain containing 1	10.4148	10.3508	9.49943	9.23134
6990	DYNLT3	Dynein, light chain, Tctex-type 3	10.1176	9.55611	9.78612	8.61993
56204	KIAA1370	KIAA1370	9.2043	8.66154	8.34819	7.51888
694	BTG1	B-cell translocation gene 1, anti-proliferative	13.8003	13.3825	13.0171	11.8853
57535	KIAA1324	KIAA1324	10.5643	9.47714	7.29207	7.16516
8942	KYNU	Kynureninase	10.5723	11.2732	8.07168	7.77662
8766	RAB11A	RAB11A, member RAS oncogene family	10.9017	11.0381	10.3495	9.71152
441453	LOC441453		8.58865	7.82422	7.1582	7.17738
9066	SYT7	Synaptotagmin VII	10.2514	10.1523	8.62961	8.12359
6993	DYNLT1	Dynein, light chain, Tctex-type 1	11.3025	11.0787	10.0534	10.1128
5601	MAPK9	Mitogen-activated protein kinase 9	8.82826	8.67534	8.41873	7.90363
146691	TOM1L2	Target of myb1-like 2	8.15422	7.58851	7.20244	6.88649
7764	ZNF217	Zinc finger protein 217	9.70007	9.34239	8.77135	7.9077
4137	MAPT	Microtubule-associated protein tau	8.38183	7.68438	6.86218	6.95518
8100	IFT88	Intraflagellar transport 88 homolog	8.3858	7.95633	7.53792	7.43847
5860	QDPR	Quinoid dihydropteridine reductase	9.35049	9.81711	8.20929	7.7261
567	B2M	Beta-2-microglobulin	14.1069	13.8457	13.9694	12.7627
10026	PIGK	Phosphatidylinositol glycan anchor biosynthesis, class K	8.77621	8.17581	7.70281	7.20416
4179	CD46	CD46 molecule, complement regulatory protein	11.3239	11.4084	9.31245	9.46958
60686	C14orf93	Chromosome 14 open reading frame 93	8.86923	8.25552	7.31705	7.39525
221178	SPATA13	Spermatogenesis associated 13	7.98625	7.5503	7.17374	6.73714
157506	RDH10	Retinol dehydrogenase 10	9.06756	8.71718	8.84582	7.0163
118429	DKFZp667K1	Homo sapiens mRNA for anthrax toxin receptor 2 variant protein.	8.10127	7.48811	10.0055	7.22012
348093	RBPMS2	RNA binding protein with multiple splicing 2	7.75386	7.29733	9.62283	7.77616
10404	PGCP	Plasma glutamate carboxypeptidase	7.57073	7.26677	9.51385	7.36954
558	AXL	AXL receptor tyrosine kinase	8.42006	7.86838	11.2647	9.94675
9215	LARGE	Like-glycosyltransferase	8.84333	8.39757	10.2391	8.71825
3678	ITGA5	Integrin, alpha 5	9.53471	8.43726	11.7853	9.6886
5734	PTGER4	Prostaglandin E receptor 4	8.31758	7.90906	10.1111	7.83574
129804	FBLN7	Fibulin 7	6.97008	6.8468	8.82305	7.31279
5770	PTPN1	Protein tyrosine phosphatase, non-receptor type 1	9.15588	9.02085	11.2767	9.60161
10962	MLLT11	Myeloid/lymphoid or mixed-lineage leukemia; translocated to, 11	7.83753	7.50712	9.9328	8.92808
338773	TMEM119	Transmembrane protein 119	6.57784	6.47946	8.92482	6.67961
8510	MIFR-1	Homo sapiens mRNA for MIFR-1, complete cds.	7.29427	7.1245	9.02889	7.04724
2195	FAT1	FAT tumor suppressor homolog 1	10.7907	10.5284	13.0726	11.4017
1277	COL1A1	Collagen, type I, alpha 1	8.11673	7.92453	11.5413	8.28763
8829	NRP1	Neuropilin 1	7.88676	7.56573	9.86478	8.331
9590	AKAP12	A kinase (PRKA) anchor protein 12	7.84146	7.69244	9.32564	7.86453
57045	TWSG1	Twisted gastrulation homolog 1	9.16231	8.8291	10.7734	10.4489
55714	ODZ3	Odz, odd Oz/ten-m homolog 3	7.03602	6.81108	8.88394	7.7853
5641	LGMN	Legumain	9.46155	8.98586	10.6792	9.03631
57333	RCN3	Reticulocalbin 3, EF-hand calcium binding domain	7.6632	7.60182	9.39063	8.16957
400169	DKFZp451A211		7.56195	7.37912	10.0134	7.04802
23135	KDM6B	Lysine (K)-specific demethylase 6B	7.85003	7.69678	8.75743	7.48556
169611	OLFML2A	Olfactomedin-like 2A	7.42582	7.38778	9.0493	7.53252
24145	PANX1	Pannexin 1	7.88168	7.78248	9.35577	8.24026
50509	COL5A3	Collagen, type V, alpha 3	7.31509	7.36123	9.0527	7.71808
54518	APBB1IP	Amyloid beta (A4) precursor protein-binding, family B, member 1 interacting protein	7.56837	7.49496	8.71019	7.35884
5745	PTH1R	Parathyroid hormone 1 receptor	6.71817	6.74854	8.21382	6.66297
9173	IL1RL1	Interleukin 1 receptor-like 1	7.70529	7.66384	9.51316	7.93731
140876	FAM65C		7.21057	7.25375	8.90341	7.10291
653506	LOC653506	Similar to meteorin, glial cell differentiation regulator-like	8.71019	8.42272	10.8583	7.6497
56265	CPXM1	Carboxypeptidase X (M14 family), member 1	8.57852	8.55844	10.7347	9.033
8809	IL18R1	Interleukin 18 receptor 1	7.34267	7.2826	8.56778	7.38819
56849	TCEAL7	Transcription elongation factor A (SII)-like 7	7.35118	7.31544	8.69455	7.95038
2295	FOXF2	Forkhead box F2	6.64165	6.66831	7.93188	6.61536
2239	GPC4	Glypican 4	7.73765	7.12971	9.07615	7.03633
3898	LAD1	Ladinin 1	10.3074	11.5329	8.26839	10.6754
157638	FAM84B	Family with sequence similarity 84, member B	10.1448	11.0701	7.99226	9.53392
388564	BC052596	Homo sapiens hypothetical gene supported by BC052596, mRNA .	9.74317	10.3647	8.05389	9.29789
1824	DSC2	Desmocollin 2	9.6072	10.5399	8.02004	10.1121
79651	RHBDF2	Rhomboid 5 homolog 2	9.35734	10.1702	7.95065	10.266
8612	PPAP2C	Phosphatidic acid phosphatase type 2C	8.96123	9.43515	7.75501	8.72036
634	CEACAM1	Carcinoembryonic antigen-related cell adhesion molecule 1	9.0436	10.1839	7.34773	8.91054
445	ASS1	Argininosuccinate synthetase 1	10.8875	11.8429	9.39424	10.2895
760	CA2	Carbonic anhydrase II	9.7035	10.6327	7.65295	8.64112
10158	PDZK1IP1	PDZK1 interacting protein 1	9.50011	10.8689	7.84228	8.37568
6662	SOX9	SRY (sex determining region Y)-box 9	9.47413	10.1454	8.29236	9.17974
7164	TPD52L1	Tumor protein D52-like 1	9.62861	10.5448	8.03578	9.66239
54874	FNBP1L	Formin binding protein 1-like	10.5622	10.8334	8.80235	9.86368
51451	LCMT1	Leucine carboxyl methyltransferase 1	10.0566	10.2111	9.15753	9.74531
57189	KIAA1147	KIAA1147	10.1448	10.7576	9.25167	9.40043
9455	HOMER2	Homer homolog 2	9.28288	9.41732	7.5769	7.85151
51650	MRPS33	Mitochondrial ribosomal protein S33	9.25711	9.62381	8.18584	8.58759
8751	ADAM15	ADAM metallopeptidase domain 15	11.3578	11.4711	10.0048	11.3626
65987	KCTD14	Potassium channel tetramerisation domain containing 14	8.36527	9.14295	7.68429	9.16775
401397	LOC401397	Hypothetical LOC401397	9.5781	10.238	8.61181	9.08077
4891	SLC11A2	Solute carrier family 11 (proton-coupled divalent metal ion transporters), member 2	11.3215	11.8556	10.0622	11.1167
29081	METTL5	Methyltransferase like 5	9.70855	9.96459	8.61708	9.26681
729660	LOC729660		9.57067	10.1798	8.62437	9.32526
7124	TNF	Tumor necrosis factor	11.0838	11.4238	8.19882	9.58058
23242	COBL	Cordon-bleu homolog	9.83712	10.4378	8.28084	8.91002
2319	FLOT2	Flotillin 2	10.5168	10.9167	9.18181	11.7532
197258	FUK	Fucokinase	8.78612	8.95334	7.3741	7.7604
3918	LAMC2	Laminin, gamma 2	9.4018	9.93611	7.63899	11.1984
3934	LCN2	Lipocalin 2	11.8571	13.2309	9.29209	10.4134
28973	MRPS18B	Mitochondrial ribosomal protein S18B	9.95947	10.167	9.15067	9.81817
152485	ZNF827	Zinc finger protein 827	9.21112	9.51811	7.94381	9.58179
26018	LRIG1	Leucine-rich repeats and immunoglobulin-like domains 1	10.3166	10.3849	9.15244	9.93724
1525	CXADR	Coxsackie virus and adenovirus receptor	9.43841	10.3304	7.82765	9.00714
2120	ETV6	Ets variant 6	9.74298	10.3487	8.56671	9.87606
100128326	LOC100128326		9.42039	9.98251	8.46439	8.91844
5900	RALGDS	Ral guanine nucleotide dissociation stimulator	11.428	12.3149	10.7906	12.4259
65979	PHACTR4	Phosphatase and actin regulator 4	10.0344	10.0919	8.72933	9.83368
64776	C11orf1	Chromosome 11 open reading frame 1	9.09677	9.88856	8.02593	8.43807
9677	HISPPD2A	Histidine acid phosphatase domain containing 2A	8.43562	8.57524	7.69255	8.74094
55240	STEAP3	STEAP family member 3	9.3384	9.692	7.30112	8.63006
55778	ZNF839	Zinc finger protein 839	8.8644	8.97718	7.99727	8.70915
79703	C11orf80	Chromosome 11 open reading frame 80	8.55608	8.68399	7.24445	7.25694
4701	NDUFA7	NADH dehydrogenase (ubiquinone) 1 alpha subcomplex, 7, 14.5kDa	9.13732	9.39454	7.95604	8.77597
642299	LOC642299		9.53429	9.67779	8.23692	9.24351
57698	AK092331	Homo sapiens cDNA FLJ34091 fis, clone FCBBF3006513.	8.99775	9.44218	7.63886	8.13026
135112	NCOA7	Nuclear receptor coactivator 7	11.9322	12.4504	10.6911	11.0572
22858	ICK	Intestinal cell (MAK-like) kinase	8.44161	8.80751	7.83236	8.41631
127018	LYPLAL1	Lysophospholipase-like 1	8.78652	9.00641	7.96698	8.42574
517	ATP5G2	ATP synthase, H+ transporting, mitochondrial F0 complex, subunit C2	11.5788	11.687	10.5553	10.7155
4048	LTA4H	Leukotriene A4 hydrolase	10.6055	11.0064	9.6721	11.4082
100130914	LOC100130914		9.02252	9.57279	8.18575	8.30925
1264	CNN1	Calponin 1, basic, smooth muscle	7.14991	6.6726	7.69619	8.44688
10188	TNK2	Tyrosine kinase, non-receptor, 2	10.0249	9.48964	8.42353	11.3922
57542	KLHDC5	Kelch domain containing 5	9.49378	8.93324	9.4984	10.588
3566	IL4R	Interleukin 4 receptor	10.0421	9.60528	9.19673	11.4739
182	JAG1	Jagged 1	8.63825	8.19551	8.79567	10.9902
90293	KLHL13	Kelch-like 13	7.7206	7.37335	7.82111	8.61751
6086	RNY4	RNA, Ro-associated Y4	8.16088	7.94125	8.60012	9.46872
7984	ARHGEF5	Rho guanine nucleotide exchange factor (GEF) 5	8.51084	8.32847	7.22229	9.74169
8515	ITGA10	Integrin, alpha 10	8.91899	8.45832	8.97454	10.5703
441172	BC104460	Homo sapiens cDNA FLJ46906 fis, clone BRHIP2020930.	7.71164	7.60636	7.52852	8.77093
130733	TMEM178	Transmembrane protein 178	7.20146	7.03272	7.11412	8.83537
6645	SNTB2	Syntrophin, beta 2	9.48723	9.01947	9.93111	10.4081
55190	NUDT11	Nudix -type motif 11	7.39904	7.34662	8.17402	8.53563
400745	SH2D5	SH2 domain containing 5	7.6691	7.41299	8.05296	8.73461
23148	NACAD	NAC alpha domain containing	8.23242	7.90734	8.56935	9.33823
4753	NELL2	NEL-like 2	7.59534	7.51417	7.91825	8.43503
3693	ITGB5	Integrin, beta 5	9.04359	8.7699	10.127	10.2494
23650	TRIM29	Tripartite motif-containing 29	7.5761	7.31717	6.84904	8.83518
7798	LUZP1	Leucine zipper protein 1	9.0593	8.84363	9.90851	10.2767
51524	TMEM138	Transmembrane protein 138	8.54045	8.26378	8.58888	9.46644
23245	ASTN2	Astrotactin 2	7.75906	7.32512	8.2913	8.57471
8611	PPAP2A	Phosphatidic acid phosphatase type 2A	8.10607	7.66725	8.92541	9.28821
5376	PMP22	Peripheral myelin protein 22	9.75944	8.70349	11.5643	11.8431
3708	ITPR1	Inositol 1,4,5-triphosphate receptor, type 1	8.0773	7.69265	8.16696	8.83152
56967	C14orf132	Chromosome 14 open reading frame 132	8.28777	7.68832	8.6713	9.14635
65981	CAPRIN2	Caprin family member 2	8.42196	8.08735	8.44409	9.17075
2888	GRB14	Growth factor receptor-bound protein 14	7.60037	7.60852	7.17143	8.42385
23114	NFASC	Neurofascin homolog	7.31047	7.37753	7.38344	8.85221
10398	MYL9	Myosin, light chain 9, regulatory	8.12511	8.02176	8.49903	9.99458
64838	FNDC4	Fibronectin type III domain containing 4	8.25072	7.96026	8.68149	9.14441
7216	TRO	Trophinin	7.40546	7.4548	7.92206	8.37004
283267	LINC00294	Long intergenic non-protein coding RNA 294	8.18994	8.02957	8.95367	8.95488
65062	ALS2CR4	Amyotrophic lateral sclerosis 2 (juvenile) chromosome region, candidate 4	8.14918	7.90533	7.6783	9.46243
8237	USP11	Ubiquitin specific peptidase 11	8.06582	7.98083	8.85498	8.9955
4756	NEO1	Neogenin homolog 1	9.73494	9.39797	9.16902	10.3166
653499	LGALS7B	Lectin, galactoside-binding, soluble, 7B	7.31741	7.42224	7.15842	8.76255
84986	ARHGAP19	Rho GTPase activating protein 19	7.87515	7.71545	7.88214	8.82629
10797	MTHFD2	Methylenetetrahydrofolate dehydrogenase 2, methenyltetrahydrofolate cyclohydrolase	9.6771	9.24619	10.6487	11.1058
116987	AGAP1	ArfGAP with GTPase domain, ankyrin repeat and PH domain 1	9.69563	10.1019	8.84698	8.35662
10276	NET1	Neuroepithelial cell transforming 1	9.28062	10.312	9.07409	7.99124
1948	EFNB2	Ephrin-B2	8.51532	9.45583	10.3453	7.24863
7026	NR2F2	Nuclear receptor subfamily 2, group F, member 2	9.02299	9.44827	9.95784	7.79847
1119	CHKA	Choline kinase alpha	8.7764	9.09672	8.88466	7.97507
64332	NFKBIZ	Nuclear factor of kappa light polypeptide gene enhancer in B-cells inhibitor, zeta	12.1412	13.0959	12.0136	11.3794
64225	ARL6IP2	Atlastin-2 (ADP-ribosylation factor-like protein 6-interacting protein 2)	8.54955	9.00339	8.48339	7.52464
55276	PGM2	Phosphoglucomutase 2	8.38446	8.51565	7.84426	7.04636
51227	PIGP	Phosphatidylinositol glycan anchor biosynthesis, class P	9.18125	9.40606	8.21588	7.78717
7127	TNFAIP2	Tumor necrosis factor, alpha-induced protein 2	10.5984	11.175	9.28898	8.8319
10924	SMPDL3A	Sphingomyelin phosphodiesterase, acid-like 3A	9.17244	9.9235	8.93924	8.11946
8725	C19orf2	Chromosome 19 open reading frame 2	8.48071	8.53836	8.56135	7.79063
125144	C17orf45	Chromosome 17 open reading frame 45	12.5111	13.2789	12.2724	12.0411
51592	TRIM33	Tripartite motif-containing 33	8.32661	8.61008	8.48203	7.65804
63917	GALNT11	UDP-N-acetyl-alpha-D-galactosamine:polypeptide N-acetylgalactosaminyltransferase 11	9.16032	9.47901	8.85364	8.10032
84225	ZMYND15	Zinc finger, MYND-type containing 15	8.19722	8.82824	6.92957	7.07426
84678	KDM2B	Lysine (K)-specific demethylase 2B	9.16989	9.32581	9.45	8.20849
23641	LDOC1	Leucine zipper, down-regulated in cancer 1	9.19647	9.28289	7.85756	7.95731
10020	GNE	Glucosamine (UDP-N-acetyl)-2-epimerase/N-acetylmannosamine kinase	9.85186	10.4626	9.47564	8.43932
84223	IQCG	IQ motif containing G	7.96566	9.10172	7.81308	7.37112
51703	ACSL5	Acyl-CoA synthetase long-chain family member 5	8.13438	8.98982	7.81054	7.1676
5527	PPP2R5C	Protein phosphatase 2, regulatory subunit B, gamma isoform	8.70233	9.02765	8.57471	8.1967
2745	GLRX	Glutaredoxin	9.96525	11.1019	9.5586	8.98049
5257	PHKB	Phosphorylase kinase, beta	8.99805	8.85769	7.49239	7.64917
836	CASP3	Caspase 3, apoptosis-related cysteine peptidase	8.98853	9.4739	9.54908	8.564
55177	FAM82A2	Family with sequence similarity 82, member A2	9.59485	9.85844	8.86865	8.97352
4258	MGST2	Microsomal glutathione S-transferase 2	10.1631	9.97868	8.25733	8.00863
27076	LYPD3	LY6/PLAUR domain containing 3	8.9359	8.83411	7.48176	7.13772
7837	PXDN	Peroxidasin homolog	9.08803	9.85924	10.1887	8.2195
51522	TMEM14C	Transmembrane protein 14C	11.5211	11.4639	10.3227	10.277
4952	OCRL	Oculocerebrorenal syndrome of Lowe	8.68016	8.70398	8.50074	7.67423
26010	LOC26010	Viral DNA polymerase-transactivated protein 6	10.1939	10.15	9.76078	9.0865
389336	C5orf46	Chromosome 5 open reading frame 46	8.76667	9.22662	7.50441	7.4976
55277	FGGY	FGGY carbohydrate kinase domain containing	7.95957	9.09487	7.43212	7.43573
65985	AACS	Acetoacetyl-CoA synthetase	8.02932	8.17371	7.69793	7.12669
254863	C17orf61	Chromosome 17 open reading frame 61	10.8901	10.8975	9.80522	9.72057
10769	PLK2	Polo-like kinase 2	9.05002	8.95671	9.36045	7.64736
27436	EML4	Echinoderm microtubule associated protein like 4	8.87937	9.68226	9.43325	8.62849
669	BPGM	2,3-bisphosphoglycerate mutase	8.30881	8.79189	7.64677	6.96321
7089	TLE2	Transducin-like enhancer of split 2 homolog, Drosophila)	8.7792	9.2665	8.07493	8.11927
51660	BRP44L	Brain protein 44-like	10.1863	10.4888	10.2787	9.5432
10866	HCP5	HLA complex P5	8.34301	9.74483	7.65504	7.66745
397	ARHGDIB	Rho GDP dissociation inhibitor (GDI) beta	10.7997	10.3572	9.069	8.17829
9950	GOLGA5	Golgi autoantigen, golgin subfamily a, 5	8.93679	9.09684	8.93535	8.42638
5058	PAK1	P21 protein (Cdc42/Rac)-activated kinase 1	8.64068	8.49059	7.83798	7.37333
55320	C14orf106	Chromosome 14 open reading frame 106	8.23773	8.50419	8.82042	7.36419
1632	DCI	Dodecenoyl-Coenzyme A delta isomerase	8.38738	8.21552	7.91015	7.20061
57132	CHMP1B	Chromatin modifying protein 1B	10.4917	10.2733	10.4964	9.26955
57153	DKFZp666A0	Homo sapiens clone 24686 mRNA sequence.	10.3588	10.1707	8.79541	8.72528
163732	CITED4	Cbp/p300-interacting transactivator, with Glu/Asp-rich carboxy-terminal domain, 4	9.53671	10.2812	8.43767	8.65871
2706	GJB2	Gap junction protein, beta 2, 26kDa	8.17309	9.20464	8.36964	7.63597
10565	ARFGEF1	ADP-ribosylation factor guanine nucleotide-exchange factor 1	9.05659	9.07843	8.74999	8.50209
58489	FAM108C1	Family with sequence similarity 108, member C1	9.57416	9.76235	8.34894	8.0478
9912	RICH2	Rho-type GTPase-activating protein RICH2	8.76182	9.92372	8.72998	8.02174
7851	MALL	Mal, T-cell differentiation protein-like	8.48122	9.36359	7.27775	6.95525
2109	ETFB	Electron-transfer-flavoprotein, beta polypeptide	8.95863	9.03271	8.03761	7.61883
642590	LOC642590		10.5218	11.2528	10.2054	9.97811
55350	VNN3	Vanin 3	8.68355	10.0661	7.50507	7.39061
2673	GFPT1	Glutamine-fructose-6-phosphate transaminase 1	9.30965	9.48101	9.69161	8.44997
154796	AMOT	Angiomotin	8.64005	8.9561	7.71888	7.706
2180	ACSL1	Acyl-CoA synthetase long-chain family member 1	9.89758	9.90755	8.67287	7.75509
253650	ANKRD18A	Ankyrin repeat domain 18A	7.33885	7.39766	6.95314	6.77319
637	BID	BH3 interacting domain death agonist	8.89076	9.06142	9.05823	7.7872
4905	NSF	N-ethylmaleimide-sensitive factor	9.74135	9.74652	9.55646	8.83987
115201	ATG4A	ATG4 autophagy related 4 homolog A	8.32187	8.17315	7.80811	7.35727
374354	NHLRC2	NHL repeat containing 2	8.48646	8.31502	7.74751	7.58659
39	ACAT2	Acetyl-Coenzyme A acetyltransferase 2	9.2395	9.95854	9.07989	8.51959
9283	GPR37L1	G protein-coupled receptor 37 like 1	7.15921	7.29634	6.95852	6.63974
3872	DQ894283		11.0985	11.3326	8.45918	14.2133
3691	ITGB4	Integrin, beta 4	8.57562	8.83337	6.72695	10.7934
2810	SFN	Stratifin	9.51734	9.48454	7.35879	11.5929
54101	RIPK4	Receptor-interacting serine-threonine kinase 4	8.52349	8.70708	7.83524	9.32511
54842	MFSD6	Major facilitator superfamily domain containing 6	8.5834	8.93592	7.89703	9.41121
29775	CARD10	Caspase recruitment domain family, member 10	8.53631	8.50867	7.71969	9.82836
197370	NSMCE1	Non-SMC element 1 homolog	9.78675	9.74898	8.85291	10.6684
81	ACTN4	Actinin, alpha 4	10.8267	10.8636	9.91857	11.6717
3985	LIMK2	LIM domain kinase 2	8.60523	8.47612	7.20398	9.43528
116151	C20orf108	Chromosome 20 open reading frame 108	8.91681	8.87462	8.12784	10.0629
83959	SLC4A11	Solute carrier family 4, sodium borate transporter, member 11	8.20792	8.25757	7.55666	9.2588
80352	RNF39	Ring finger protein 39	8.44561	8.58834	6.9223	9.46922
22883	CLSTN1	Calsyntenin 1	10.292	10.4561	9.87608	11.5768
93099	DMKN	Dermokine	8.34875	8.63201	7.5758	9.00089
4739	DQ894902		8.78411	8.23572	7.55306	9.3685
1465	CSRP1	Cysteine and glycine-rich protein 1	10.9366	10.7868	9.90555	12.6612
201562	PTPLB	Protein tyrosine phosphatase-like (proline instead of catalytic arginine), member b	10.1411	10.0382	9.41145	11.0227
896	CCND3	Cyclin D3	11.5172	11.6795	9.80571	12.6388
5364	PLXNB1	Plexin B1	9.83012	9.25668	8.27081	10.3537
9289	GPR56	G protein-coupled receptor 56	9.25437	9.77664	7.98145	10.8714
10848	PPP1R13L	Protein phosphatase 1, regulatory (inhibitor) subunit 13 like	8.94299	9.32738	8.08411	9.74658
7126	TNFAIP1	Tumor necrosis factor, alpha-induced protein 1	9.3509	9.4609	8.66056	9.77843
87	ACTN1	Actinin, alpha 1	12.2489	11.3957	10.6585	12.6003
84706	GPT2	Glutamic pyruvate transaminase (alanine aminotransferase) 2	9.30037	9.09143	7.89866	10.057
26232	FBXO2	F-box protein 2	9.21666	9.71262	8.32361	11.8094
5636	PRPSAP2	Phosphoribosyl pyrophosphate synthetase-associated protein 2	9.16215	9.04882	8.68855	9.83206
3963	LGALS7	Lectin, galactoside-binding, soluble, 7	7.58654	7.6545	7.26944	9.06641
57549	IGSF9	Immunoglobulin superfamily, member 9	7.91668	7.41954	7.13327	8.45925
4494	MT1F	Metallothionein 1F	8.66651	9.01364	8.09978	10.3175
222584	FAM83B	Family with sequence similarity 83, member B	7.80161	8.0462	6.97708	8.56418
196996	GRAMD2	GRAM domain containing 2	7.59957	7.86294	7.47762	8.66957
23327	NEDD4L	Neural precursor cell expressed, developmentally down-regulated 4-like	8.48321	8.6955	7.7361	9.19877
26471	NUPR1	Nuclear protein 1	10.7666	10.2696	9.42364	11.8229
153769	SH3RF2	SH3 domain containing ring finger 2	8.17032	8.22757	7.62514	9.26074
7447	VSNL1	Visinin-like 1	7.36399	7.66322	7.3329	8.46567
81539	SLC38A1	Solute carrier family 38, member 1	10.5264	9.56034	8.46982	10.6046
8714	ABCC3	ATP-binding cassette, sub-family C (CFTR/MRP), member 3	11.6878	9.83313	8.33189	12.6213
278	AMY1C	Amylase, alpha 1C	12.0025	12.2197	10.9124	12.4227
5394	EXOSC10	Exosome component 10	10.469	10.4141	10.0438	11.5235
26275	HIBCH	3-hydroxyisobutyryl-Coenzyme A hydrolase	8.65051	8.86871	8.18207	9.36896
5984	RFC4	Replication factor C (activator 1) 4, 37kDa	8.50994	8.39484	7.97214	9.03127
64393	ZMAT3	Zinc finger, matrin type 3	9.56992	9.01992	8.61274	10.464
79746	ECHDC3	Enoyl Coenzyme A hydratase domain containing 3	8.16632	8.60066	7.78206	9.58004
80790	CMIP	C-Maf-inducing protein	10.3087	11.0318	9.96562	11.5405
100128918	AK074567	Homo sapiens cDNA FLJ90086 fis, clone HEMBA1005145.	8.64753	8.87955	7.34425	8.99658
126917	IFFO2	Intermediate filament family orphan 2	8.54394	8.40901	7.48167	9.41089
2475	FRAP1	FK506 binding protein 12-rapamycin associated protein 1	9.6617	9.38216	9.06982	9.97728
56606	SLC2A9	Solute carrier family 2 (facilitated glucose transporter), member 9	7.29443	7.29921	6.77859	8.01314
79921	TCEAL4	Transcription elongation factor A (SII)-like 4	11.407	11.0204	10.654	11.8874
1952	CELSR2	Cadherin, EGF LAG seven-pass G-type receptor 2	8.5875	8.25179	7.57252	8.88018
22837	COBLL1	COBL-like 1	9.02095	9.75721	8.70559	10.3985
1676	DFFA	DNA fragmentation factor, 45kDa, alpha polypeptide	8.74562	8.79085	8.60749	9.52347
4233	MET	Met proto-oncogene	8.84732	9.0973	8.04502	9.83111
51114	ZDHHC9	Zinc finger, DHHC-type containing 9	10.4329	10.6929	11.9683	9.92989
30011	SH3KBP1	SH3-domain kinase binding protein 1	7.62417	7.62435	9.37429	7.25406
284018	C17orf58	Chromosome 17 open reading frame 58	9.12657	9.23068	11.3917	8.01757
9172	MYOM2	Myomesin (M-protein) 2, 165kDa	7.74544	7.76587	9.66359	7.38901
143888	KDELC2	KDEL (Lys-Asp-Glu-Leu) containing 2	7.53504	7.36953	8.74549	7.05888
548645	DNAJC25	DnaJ (Hsp40) homolog, subfamily C , member 25	8.33672	8.1077	9.20142	7.44377
7043	TGFB3	Transforming growth factor, beta 3	8.60046	7.85129	10.8922	7.18663
4929	NR4A2	Nuclear receptor subfamily 4, group A, member 2	8.26891	8.2532	10.2379	7.68369
59274	MESDC1	Mesoderm development candidate 1	7.83704	7.48031	8.50446	7.04937
976	CD97	CD97 molecule	8.02334	8.38653	10.5288	7.72352
1193	CLIC2	Chloride intracellular channel 2	6.77369	6.86322	7.97956	6.73089
23180	RFTN1	Raftlin, lipid raft linker 1	7.86473	7.51789	10.0784	7.24091
53947	A4GALT	Alpha 1,4-galactosyltransferase	8.14768	8.38057	10.2271	7.21289
25822	DNAJB5	DnaJ (Hsp40) homolog, subfamily B, member 5	7.89155	7.63091	9.00123	7.36793
388403	YPEL2	Yippee-like 2	8.73333	8.31686	9.46969	7.55572
151963	C3orf59	Chromosome 3 open reading frame 59	7.98118	7.83665	9.29572	7.19199
221476	PI16	Peptidase inhibitor 16	7.25215	7.29119	9.69754	7.16035
54498	SMOX	Spermine oxidase	7.70395	7.64657	9.6894	7.27513
2487	FRZB	Frizzled-related protein	7.2975	7.29717	9.07975	7.13593
53342	IL17D	Interleukin 17D	6.92977	6.89058	8.39325	6.78263
5238	PGM3	Phosphoglucomutase 3	8.31124	8.37228	9.30749	7.85598
9770	RASSF2	Ras association (RalGDS/AF-6) domain family member 2	7.57473	7.6427	8.7452	7.50819
64175	LEPRE1	Leucine proline-enriched proteoglycan (leprecan) 1	8.11566	7.95454	9.6036	7.88227
93953	ACRC	Acidic repeat containing	7.92044	7.46297	9.45453	7.07046
23237	ARC	Activity-regulated cytoskeleton-associated protein	7.30563	7.13637	8.81725	7.03033
23478	SEC11A	SEC11 homolog A	11.0739	10.9283	11.6997	10.7026
10184	LHFPL2	Lipoma HMGIC fusion partner-like 2	9.09224	9.6295	11.8089	9.11734
168667	BMPER	BMP binding endothelial regulator	6.87129	6.88453	8.40792	6.67475
23787	MTCH1	Mitochondrial carrier homolog 1	11.4934	11.8701	12.4494	11.2375
56944	OLFML3	Olfactomedin-like 3	7.344	7.38977	9.34887	7.30724
22982	AK093390	Homo sapiens cDNA FLJ36071 fis, clone TESTI2019501.	7.86435	7.86603	9.44053	7.80617
3082	HGF	Hepatocyte growth factor	6.76256	6.89734	8.86935	6.93595
11142	PKIG	Protein kinase (cAMP-dependent, catalytic) inhibitor gamma	7.3926	7.12558	8.95306	7.09262
4212	MEIS2	Meis homeobox 2	7.14842	8.35185	9.84369	7.26347
56704	JPH1	Junctophilin 1	7.16396	7.08162	8.39235	7.00996
2081	ERN1	Endoplasmic reticulum to nucleus signaling 1	8.72224	9.10354	9.90065	8.08115
6095	RORA	RAR-related orphan receptor A	7.57933	7.4345	8.89805	7.01742
25975	EGFL6	EGF-like-domain, multiple 6	6.77339	6.77329	8.22741	6.78296
27147	DENND2A	DENN/MADD domain containing 2A	7.40119	7.37741	8.65162	7.39465
6345	SRL	Sarcalumenin	7.59419	7.56497	10.823	7.56289
54583	EGLN1	Egl nine homolog 1	7.4418	7.24426	8.57862	7.17446
90362	FAM110B	Family with sequence similarity 110, member B	7.51991	7.20698	8.84484	7.35261
6387	CXCL12	Chemokine (C-X-C motif) ligand 12 (stromal cell-derived factor 1)	7.59062	7.66968	10.9367	7.94853
5468	PPARG	Peroxisome proliferator-activated receptor gamma	8.4272	7.65433	9.91597	7.18026
169792	GLIS3	GLIS family zinc finger 3	8.1489	8.38256	10.057	7.97559
1675	CFD	Complement factor D	9.17554	8.63019	13.766	8.16192
9242	MSC	Musculin	6.69323	6.71533	8.62576	6.63632
92181	UBTD2	Ubiquitin domain containing 2	8.01201	7.78998	8.72543	7.22351
2149	F2R	Coagulation factor II (thrombin) receptor	7.46323	7.29344	8.66047	7.3797
8854	ALDH1A2	Aldehyde dehydrogenase 1 family, member A2	7.75298	7.76402	9.35011	7.77672
9697	TRAM2	Translocation associated membrane protein 2	7.63627	7.15393	8.69789	7.24301
55603	FAM46A	Family with sequence similarity 46, member A	10.5965	10.5557	12.1298	9.90729
7456	WIPF1	WAS/WASL interacting protein family, member 1	6.60734	6.66147	8.01192	6.75742
7111	TMOD1	Tropomodulin 1	8.20405	8.8951	10.0893	7.4444
8490	RGS5	Regulator of G-protein signaling 5	6.79252	6.87492	8.9825	6.98928
6424	SFRP4	Secreted frizzled-related protein 4	7.80868	7.78181	11.514	8.15722
353376	TICAM2	Toll-like receptor adaptor molecule 2	7.80667	7.59454	9.07783	7.27861
