# Supplementary material for: Phenotypic and functional characterisation of the luminal cell hierarchy of the mammary gland
Source: Breast Cancer Res. 2012 Oct 22;14(5):R134. doi: 10.1186/bcr3334 (PMC4053112; doi:10.1186/bcr3334)
Supplement: Additional file 13 — Dataset for microarray centroids of purified human luminal progenitor cells. [file bcr3334-S13.XLSX]

## Sheet: Sheet1
Dataset S3: Microarray centroids of purified human luminal progenitor cells
EntrezID	Gene Symbol	Gene Description	ALDH-	ALDH+	ERBB3-
1292	COL6A2	Collagen, type VI, alpha 2	7.68265	8.3047	7.67529
51442	EU176530		7.89794	8.46293	8.15353
5650	KLK7	Kallikrein-related peptidase 7	7.84477	8.86191	7.38262
8190	MIA	Melanoma inhibitory activity	8.35889	9.12156	8.87595
220	ALDH1A3	Aldehyde dehydrogenase 1 family, member A3	12.5845	13.6026	12.2224
116092	DNTTIP1	Deoxynucleotidyltransferase, terminal, interacting protein 1	9.73571	10.2524	9.83212
1291	COL6A1	Collagen, type VI, alpha 1	8.8327	9.79057	9.1705
1515	CTSL2	Cathepsin L2	9.42116	10.4808	9.03711
169044	COL22A1	Collagen, type XXII, alpha 1	8.5327	9.31651	8.70017
112616	CMTM7	CKLF-like MARVEL transmembrane domain containing 7	9.87036	10.4709	9.48395
6663	SOX10	SRY (sex determining region Y)-box 10	10.4237	11.0414	10.9111
290	ANPEP	Alanyl (membrane) aminopeptidase	8.20305	8.82913	8.17315
100133077	LOC100133077	uncharacterized LOC100133077	7.6525	8.06107	7.58463
3866	KRT15	Keratin 15	9.75906	10.5446	9.54221
1346	COX7A1	Cytochrome c oxidase subunit VIIa polypeptide 1 (muscle)	7.54825	8.31279	7.69719
3887	KRT81	Keratin 81	10.5437	11.7972	10.2906
283316	CD163L1	CD163 molecule-like 1	8.09137	8.44256	7.65149
634	CEACAM1	Carcinoembryonic antigen-related cell adhesion molecule 1 (biliary glycoprotein)	9.38343	9.85192	9.63431
55897	MESP1	Mesoderm posterior 1 homolog (mouse)	7.87445	8.37192	7.85837
112464	PRKCDBP	Protein kinase C, delta binding protein	8.47525	9.38599	8.4868
2995	GYPC	Glycophorin C (Gerbich blood group)	7.97533	8.45026	8.61579
652554	LOC652554	piwi-like protein 2-like	7.11747	7.42696	7.32467
1075	CTSC	Cathepsin C	9.73597	10.21	9.70006
81706	PPP1R14C	Protein phosphatase 1, regulatory (inhibitor) subunit 14C	8.59613	9.04767	9.20462
3689	ITGB2	Integrin, beta 2 (complement component 3 receptor 3 and 4 subunit)	8.77468	9.30185	9.17779
51652	VPS24	Vacuolar protein sorting 24 homolog (S. cerevisiae)	7.94259	8.27963	7.76966
11135	CDC42EP1	CDC42 effector protein (Rho GTPase binding) 1	8.80047	9.14964	9.07468
3783	KCNN4	Potassium intermediate/small conductance calcium-activated channel, subfamily N, member 4	8.56574	9.1434	8.15033
3787	KCNS1	Potassium voltage-gated channel, delayed-rectifier, subfamily S, member 1	7.67602	8.05151	7.65156
2706	GJB2	Gap junction protein, beta 2, 26kDa	8.96835	9.53873	9.17927
4982	TNFRSF11B	Tumor necrosis factor receptor superfamily, member 11b	7.58373	8.39088	6.99149
10435	CDC42EP2	CDC42 effector protein (Rho GTPase binding) 2	7.93749	8.26137	7.71808
1068	CETN1	Centrin, EF-hand protein, 1	7.09003	7.35202	7.39195
55214	LEPREL1	Leprecan-like 1	8.92974	9.61572	9.55766
6452	SH3BP2	SH3-domain binding protein 2	7.56529	7.84744	7.4264
230	ALDOC	Aldolase C, fructose-bisphosphate	8.6921	9.1104	8.61575
3854	KRT6B	Keratin 6B	12.1429	12.9295	12.0023
81849	ST6GALNAC5	ST6 (alpha-N-acetyl-neuraminyl-2,3-beta-galactosyl-1,3)-N-acetylgalactosaminide alpha-2,6-sialyltransferase 5	7.51172	8.0319	7.43257
136	ADORA2B	Adenosine A2b receptor	7.95244	8.28757	7.89782
26589	MRPL46	mitochondrial ribosomal protein L46	9.42831	9.72526	9.56789
5653	KLK6	Kallikrein-related peptidase 6	8.45818	9.18124	8.05918
29113	C6orf15	Chromosome 6 open reading frame 15	7.77269	8.52477	7.25498
100302222	MIR1911	microRNA 1911	6.76305	6.97376	6.90968
301	ANXA1	Annexin A1	13.1548	13.5401	13.0946
80142	PTGES2	Prostaglandin E synthase 2	9.28326	9.56522	9.18732
3486	IGFBP3	Insulin-like growth factor binding protein 3	8.55753	9.31795	9.16896
25818	KLK5	Kallikrein-related peptidase 5	8.64396	9.4881	7.99845
650517	LOC650517	similar to keratin 17	7.81252	8.15434	8.03117
78999	LRFN4	Leucine rich repeat and fibronectin type III domain containing 4	8.05949	8.33067	8.19666
124056	NOXO1	NADPH oxidase organizer 1	8.40671	9.1002	8.64163
642255	LOC642255	similar to Diacylglycerol O-acyltransferase 1	7.44213	7.66902	7.50259
4316	MMP7	Matrix metallopeptidase 7 (matrilysin, uterine)	13.0423	13.5273	13.1798
10406	WFDC2	WAP four-disulfide core domain 2	9.20569	9.81039	9.3912
57447	NDRG2	NDRG family member 2	10.3821	10.883	11.1199
2113	ETS1	V-ets erythroblastosis virus E26 oncogene homolog 1 (avian)	9.35244	9.89952	9.99559
51700	CYB5R2	Cytochrome b5 reductase 2	9.86035	10.452	9.57265
83982	IFI27L2	Interferon, alpha-inducible protein 27-like 2	8.4065	8.81346	8.51897
6374	CXCL5	Chemokine (C-X-C motif) ligand 5	8.68192	9.20678	8.61389
57480	PLEKHG1	Pleckstrin homology domain containing, family G (with RhoGef domain) member 1	7.43025	7.66976	7.50434
642408	LOC642408	hypothetical protein	7.00481	7.25201	7.20542
400618	FLJ37644	uncharacterized LOC400618	8.22602	8.53196	8.66786
9404	LPXN	Leupaxin	9.04127	9.52423	8.97245
79852	ABHD9	abhydrolase domain containing 9	7.34241	7.68185	7.19038
29842	TFCP2L1	Transcription factor CP2-like 1	8.54189	9.04525	8.41946
53335	BCL11A	B-cell CLL/lymphoma 11A (zinc finger protein)	9.04444	9.30999	9.51088
390205	LRRC10B	leucine rich repeat containing 10B	7.33822	7.62748	7.48899
8771	TNFRSF6B	Tumor necrosis factor receptor superfamily, member 6b, decoy	9.02445	9.68285	8.90028
100130009	LOC100130009	high mobility group protein HMG-I/HMG-Y-like	7.42009	7.7436	7.26349
653483	C6orf124	Chromosome 6 open reading frame 124	7.67083	7.9718	7.76177
1312	COMT	Catechol-O-methyltransferase	7.95944	8.14027	7.82954
84617	TUBB6	Tubulin, beta 6	8.58384	9.13538	8.48848
79605	PGBD5	PiggyBac transposable element derived 5	7.73687	8.22181	7.48913
5655	KLK10	Kallikrein-related peptidase 10	7.5513	7.95489	7.14283
128553	TSHZ2	Teashirt zinc finger homeobox 2	8.4218	8.86316	8.55239
114897	C1QTNF1	C1q and tumor necrosis factor related protein 1	10.6857	11.042	11.1248
3159	HMGA1	High mobility group AT-hook 1	10.2571	10.764	9.89968
2193	FARSA	Phenylalanyl-tRNA synthetase, alpha subunit	8.08911	8.34212	7.98762
652783	LOC652783	similar to RNA binding motif protein, Y chromosome, family 1 member A1	7.04444	7.30034	7.29309
3651	PDX1	Pancreatic and duodenal homeobox 1	6.89318	7.14315	7.09794
645070	RP11-419L10.1	similar to AT rich interactive domain 1B (SWI1-like) isoform 1	7.51831	7.79205	7.83859
55840	EAF2	ELL associated factor 2	7.44961	7.70203	7.51487
57110	HRASLS	HRAS-like suppressor	7.95102	8.33787	8.35164
27090	ST6GALNAC4	ST6 (alpha-N-acetyl-neuraminyl-2,3-beta-galactosyl-1,3)-N-acetylgalactosaminide alpha-2,6-sialyltransferase 4	8.13521	8.4042	8.24977
864	RUNX3	Runt-related transcription factor 3	8.22835	8.73223	8.06745
2205	FCER1A	Fc fragment of IgE, high affinity I, receptor for; alpha polypeptide	7.24239	7.45683	7.43444
10752	CHL1	Cell adhesion molecule with homology to L1CAM (close homolog of L1)	7.12418	7.33652	7.38556
84002	B3GNT5	UDP-GlcNAc:betaGal beta-1,3-N-acetylglucosaminyltransferase 5	6.63841	6.87213	6.727
1363	CPE	Carboxypeptidase E	8.86957	7.58172	8.714
22836	RHOBTB3	Rho-related BTB domain containing 3	8.28967	7.48502	7.79444
6542	SLC7A2	Solute carrier family 7 (cationic amino acid transporter, y+ system), member 2	8.38096	7.58571	7.86833
7035	TFPI	Tissue factor pathway inhibitor (lipoprotein-associated coagulation inhibitor)	10.6366	9.27264	9.75677
4604	MYBPC1	Myosin binding protein C, slow type	9.66831	8.51874	8.95612
23158	TBC1D9	TBC1 domain family, member 9 (with GRAM domain)	9.80109	9.11815	9.73666
55859	BEX1	Brain expressed, X-linked 1	7.03382	6.6982	6.86552
23670	KIAA1412	Homo sapiens mRNA for KIAA1412 protein, partial cds.	9.71849	8.89463	9.23807
3899	AFF3	AF4/FMR2 family, member 3	7.56515	6.97204	7.03448
23225	NUP210	Nucleoporin 210kDa	7.48347	7.11451	6.97905
11259	FILIP1L	Filamin A interacting protein 1-like	8.38219	7.60347	7.72659
5625	U82381		7.66232	6.92132	7.18679
27324	TOX3	TOX high mobility group box family member 3	8.14356	7.4845	7.37589
65997	RASL11B	RAS-like, family 11, member B	7.77836	7.34687	7.52945
5167	ENPP1	Ectonucleotide pyrophosphatase/phosphodiesterase 1	7.77278	7.20249	7.05792
51313	C4orf18	Chromosome 4 open reading frame 18	7.22266	6.74306	6.91265
89932	PAPLN	Papilin, proteoglycan-like sulfated glycoprotein	8.17024	7.46315	7.26845
196549	EEF1DP3	eukaryotic translation elongation factor 1 delta pseudogene 3	8.17721	7.67655	8.15515
7021	TFAP2B	Transcription factor AP-2 beta (activating enhancer binding protein 2 beta)	8.2562	7.36278	6.91772
23475	QPRT	Quinolinate phosphoribosyltransferase	7.54323	7.02163	7.08209
57593	EBF4	early B-cell factor 4	7.74938	7.46375	7.29678
347	DQ896124		10.7724	9.35616	10.319
56892	C8orf4	Chromosome 8 open reading frame 4	11.4877	10.2946	10.9562
7357	UGCG	UDP-glucose ceramide glucosyltransferase	10.8425	10.1526	10.2795
83666	PARP9	Poly (ADP-ribose) polymerase family, member 9	9.12221	8.69733	8.83772
1288	COL4A6	Collagen, type IV, alpha 6	7.8156	7.1316	7.26649
203328	SUSD3	Sushi domain containing 3	7.43654	6.88393	6.99966
5744	PTHLH	Parathyroid hormone-like hormone	8.61223	7.6766	8.03778
80164	FLJ22184	Hypothetical protein FLJ22184	9.1526	8.62199	8.73814
388228	SBK1	SH3-binding domain kinase 1	9.22721	8.62845	8.83113
8527	DGKD	Diacylglycerol kinase, delta 130kDa	8.90482	8.20035	8.35819
54626	HES2	Hairy and enhancer of split 2 (Drosophila)	7.99796	7.4036	7.26379
5033	DQ894855		8.53196	8.09381	8.1662
400360	C15orf54	Chromosome 15 open reading frame 54	7.68396	7.2824	7.25848
60481	ELOVL5	ELOVL family member 5, elongation of long chain fatty acids (FEN1/Elo2, SUR4/Elo3-like, yeast)	9.17613	8.61178	8.66306
273	AMPH	Amphiphysin	7.97228	7.21472	7.43442
6926	TBX3	T-box 3	9.63647	8.75171	9.14467
2099	ESR1	Estrogen receptor 1	8.36051	8.00161	8.58218
5468	PPARG	Peroxisome proliferator-activated receptor gamma	8.07164	7.38633	7.40731
1287	COL4A5	Collagen, type IV, alpha 5	8.89793	8.00008	8.04432
4137	MAPT	Microtubule-associated protein tau	7.97676	7.55727	7.58323
92291	CAPN13	Calpain 13	8.81767	7.81629	7.85583
4214	MAP3K1	Mitogen-activated protein kinase kinase kinase 1	11.1164	10.428	10.7283
214	ALCAM	Activated leukocyte cell adhesion molecule	10.0476	9.2169	9.63847
91074	ANKRD30A	Ankyrin repeat domain 30A	10.13	8.30708	9.05989
23584	VSIG2	V-set and immunoglobulin domain containing 2	8.03198	7.59707	7.37038
473	RERE	Arginine-glutamic acid dipeptide (RE) repeats	9.49646	9.10298	9.11471
29995	LMCD1	LIM and cysteine-rich domains 1	8.86593	8.01274	8.04196
3685	ITGAV	Integrin, alpha V (vitronectin receptor, alpha polypeptide, antigen CD51)	9.67569	9.26846	9.35735
30061	SLC40A1	Solute carrier family 40 (iron-regulated transporter), member 1	7.97101	7.32789	7.27376
367	AR	Androgen receptor	8.0502	7.57993	7.60295
80726	KIAA1683	KIAA1683	7.81129	7.44169	7.3097
57613	KIAA1467	KIAA1467	7.67368	7.33518	7.38058
89927	C16orf45	Chromosome 16 open reading frame 45	7.7053	7.36676	7.31172
27124	INPP5J	Inositol polyphosphate-5-phosphatase J	8.09494	7.4784	7.62044
65108	MARCKSL1	MARCKS-like 1	11.2414	10.8289	11.0485
54843	SYTL2	Synaptotagmin-like 2	10.6327	9.44999	9.52164
195814	SDR16C5	Short chain dehydrogenase/reductase family 16C, member 5	7.42852	6.99034	6.57
8646	CHRD	Chordin	7.15054	6.81139	6.74544
7020	TFAP2A	Transcription factor AP-2 alpha (activating enhancer binding protein 2 alpha)	11.7165	11.1964	11.0337
5791	PTPRE	Protein tyrosine phosphatase, receptor type, E	7.34943	6.92707	6.96397
646360	hCG_25653	HCG25653	8.80502	7.88017	8.29184
65059	RAPH1	Ras association (RalGDS/AF-6) and pleckstrin homology domains 1	9.23045	8.81146	8.61424
94241	p53DINP1	Homo sapiens p53DINP1 mRNA for p53DINP1a, complete cds.	8.66003	7.9751	8.6131
10551	AGR2	Anterior gradient homolog 2 (Xenopus laevis)	7.48226	7.07253	6.94518
84899	TMTC4	Transmembrane and tetratricopeptide repeat containing 4	7.84217	7.48291	7.21968
219623	TMEM26	Transmembrane protein 26	7.56297	7.20175	7.1831
29116	MYLIP	Myosin regulatory light chain interacting protein	9.51291	8.88867	9.70165
1734	DIO2	Deiodinase, iodothyronine, type II	9.19863	7.93777	8.62533
65266	WNK4	WNK lysine deficient protein kinase 4	7.22395	6.86314	6.94665
4267	CD99	CD99 molecule	8.76211	8.20391	8.03476
6898	TAT	Tyrosine aminotransferase	7.93537	6.98273	7.5331
644151	LOC644151	similar to calpain 8	9.37937	8.32886	8.46344
388886	C22orf36	Chromosome 22 open reading frame 36	7.42975	7.10481	7.08394
4254	KITLG	KIT ligand	8.17807	7.88251	7.5822
3911	LAMA5	Laminin, alpha 5	11.707	11.0359	11.2073
11221	DUSP10	Dual specificity phosphatase 10	8.90028	8.35059	8.678
90102	PHLDB2	Pleckstrin homology-like domain, family B, member 2	8.4921	8.08806	8.53596
79846	C7orf63	Chromosome 7 open reading frame 63	8.35094	7.88569	8.13583
4128	MAOA	Monoamine oxidase A	8.8099	8.00814	8.34339
1903	S1PR3	sphingosine-1-phosphate receptor 3	7.95526	7.33214	7.24585
25803	SPDEF	SAM pointed domain containing ets transcription factor	9.04309	8.24664	8.72079
56521	DNAJC12	DnaJ (Hsp40) homolog, subfamily C, member 12	8.27724	7.55396	7.73303
25800	SLC39A6	Solute carrier family 39 (zinc transporter), member 6	8.20833	7.65266	7.23158
80303	EFHD1	EF-hand domain family, member D1	11.3353	10.2203	10.0138
4814	NINJ1	Ninjurin 1	11.0099	10.3664	10.3608
1580	CYP4B1	Cytochrome P450, family 4, subfamily B, polypeptide 1	7.46216	7.11927	7.34971
1523	CUX1	Cut-like homeobox 1	8.77716	8.48064	8.54773
6714	SRC	V-src sarcoma (Schmidt-Ruppin A-2) viral oncogene homolog (avian)	8.95424	8.55859	8.5545
2799	GNS	Glucosamine (N-acetyl)-6-sulfatase	10.9286	10.6328	10.6634
652	BMP4	Bone morphogenetic protein 4	8.60402	8.04845	8.3634
3485	IGFBP2	Insulin-like growth factor binding protein 2, 36kDa	8.15723	7.534	7.9696
5783	PTPN13	Protein tyrosine phosphatase, non-receptor type 13 (APO-1/CD95 (Fas)-associated phosphatase)	7.42259	7.03835	7.22038
649970	LOC649970	similar to creatine kinase, mitochondrial 1B precursor	9.3372	9.47556	10.2283
100130133	LOC100130133	similar to hCG1792746	7.77861	7.96575	8.3615
7293	TNFRSF4	Tumor necrosis factor receptor superfamily, member 4	7.56108	7.55714	8.19199
54464	XRN1	5-3 exoribonuclease 1	8.97988	8.92399	9.73432
100132521	LOC100132521	similar to PRO1477	7.34651	7.4829	7.94445
2701	GJA4	Gap junction protein, alpha 4, 37kDa	7.51608	7.47823	8.20348
59	ACTA2	Actin, alpha 2, smooth muscle, aorta	8.90357	8.35494	10.1693
4810	NHS	Nance-Horan syndrome (congenital cataracts and dental anomalies)	8.17252	8.10161	8.72356
388344	OK/SW-cl.4	Homo sapiens OK/SW-cl.46 mRNA for ribosomal protein L13, complete cds.	8.42024	8.45412	9.2002
5979	RET	Ret proto-oncogene	7.73169	7.6934	8.36039
728728	LOC728728	putative uncharacterized protein encoded by NCRNA00174-like	8.25384	8.25224	8.87334
2254	FGF9	Fibroblast growth factor 9 (glia-activating factor)	7.60455	7.57972	8.0589
642113	LOC642113	Ig kappa chain V-III region HAH-like	7.54723	7.49738	8.82087
9095	TBX19	T-box 19	7.97507	8.02195	8.60676
2922	GRP	Gastrin-releasing peptide	6.78765	6.73648	7.92771
92935	MARS2	Methionyl-tRNA synthetase 2, mitochondrial	8.31193	8.40612	8.85963
90668	LRRC16B	Leucine rich repeat containing 16B	7.8763	7.87191	8.50738
84532	ACSS1	Acyl-CoA synthetase short-chain family member 1	8.00428	7.93768	8.68086
53917	RAB24	RAB24, member RAS oncogene family	9.67987	9.70067	10.7272
11339	OIP5	Opa interacting protein 5	7.69639	7.7987	8.1732
100133572	LOC100133572	similar to seven transmembrane helix receptor	7.55693	7.66995	8.02958
653737	RPL21P119	ribosomal protein L21 pseudogene 119	8.48855	8.75888	9.61337
51366	UBR5	Ubiquitin protein ligase E3 component n-recognin 5	9.19917	9.00707	9.63802
647834	LOC647834	hypothetical protein LOC647834	8.04968	8.02162	8.61534
1107	CHD3	Chromodomain helicase DNA binding protein 3	7.75668	7.8767	8.21007
9722	NOS1AP	Nitric oxide synthase 1 (neuronal) adaptor protein	7.79579	7.74261	8.46475
641996	LOC641996	hypothetical protein LOC641996	7.9013	8.09271	8.4727
23562	CLDN14	Claudin 14	8.42482	8.35235	8.84077
667	DST	Dystonin	7.65677	7.52259	8.2338
4603	MYBL1	v-myb myeloblastosis viral oncogene homolog (avian)-like 1	7.5785	7.5012	8.08381
84839	RAX2	Retina and anterior neural fold homeobox 2	8.30966	8.28039	9.04039
898	CCNE1	Cyclin E1	7.52262	7.53136	7.96878
55249	YY1AP1	YY1 associated protein 1	10.5635	10.5587	10.9771
205564	SENP5	SUMO1/sentrin specific peptidase 5	8.02362	8.04292	8.4442
79651	RHBDF2	Rhomboid 5 homolog 2 (Drosophila)	10.0048	10.212	10.7043
653702	RPL7P9	ribosomal protein L7 pseudogene 9	8.39457	8.5327	9.00018
23095	KIF1B	Kinesin family member 1B	8.6717	8.7655	9.27122
3543	IGLL1	Immunoglobulin lambda-like polypeptide 1	8.29855	7.87575	9.78586
647074	LOC647074	similar to ribosomal protein L10	7.75565	7.82426	8.19112
974	CD79B	CD79b molecule, immunoglobulin-associated beta	7.94842	7.92152	8.57218
54674	LRRN3	Leucine rich repeat neuronal 3	7.56626	7.568	8.01795
4018	LPA	Lipoprotein, Lp(a)	7.36545	7.49122	7.79286
3553	IL1B	Interleukin 1, beta	7.09576	7.08825	8.11928
2027	ENO3	Enolase 3 (beta, muscle)	8.08737	8.22024	8.66888
26049	FAM169A	Family with sequence similarity 169, member A	7.53646	7.57661	8.00164
2242	FES	Feline sarcoma oncogene	7.76169	7.83197	8.25519
54807	ZNF586	Zinc finger protein 586	8.44403	8.63578	8.83086
3820	KLRB1	Killer cell lectin-like receptor subfamily B, member 1	7.61553	7.66807	8.11359
5150	PDE7A	Phosphodiesterase 7A	9.20404	9.09759	9.94742
816	CAMK2B	Calcium/calmodulin-dependent protein kinase II beta	7.54569	7.66655	8.016
2827	GPR3	G protein-coupled receptor 3	7.59666	7.50485	8.04304
5921	RASA1	RAS p21 protein activator (GTPase activating protein) 1	7.50153	7.48908	7.93225
51286	CEND1	Cell cycle exit and neuronal differentiation 1	7.70221	7.80706	8.17923
651772	LOC651772	hypothetical protein LOC651772	7.56621	7.60612	7.92482
59269	KIAA1555	Homo sapiens mRNA for KIAA1555 protein, partial cds.	8.03276	8.08014	8.47614
391025	LOC391025	similar to protein tyrosine phosphatase, receptor type, U isoform 2 precursor	7.3413	7.40064	7.84641
100131866	RPS2P9	ribosomal protein S2 pseudogene 9	9.07457	9.22617	9.73655
140459	ASB6	Ankyrin repeat and SOCS box-containing 6	8.5358	8.57261	9.01783
100131647	LOC100131647	similar to hCG1653500	6.93651	7.04682	7.44646
4248	MGAT3	Mannosyl (beta-1,4-)-glycoprotein beta-1,4-N-acetylglucosaminyltransferase	8.73523	8.7896	10.2207
286094	LOC286094	uncharacterized LOC286094	7.40866	7.43622	7.87783
340654	LIPM	lipase, family member M	7.40842	7.45227	7.86899
4010	LMX1B	LIM homeobox transcription factor 1, beta	7.45793	7.62149	7.89797
2690	GHR	Growth hormone receptor	8.0603	7.69719	9.45908
7169	TPM2	Tropomyosin 2 (beta)	9.57568	9.59156	10.2089
81488	POLR2M	polymerase (RNA) II (DNA directed) polypeptide M	7.14989	7.31412	7.53469
732150	LOC732150	hypothetical protein LOC732150	7.61455	7.64837	8.03824
56475	RPRM	Reprimo, TP53 dependent G2 arrest mediator candidate	7.77908	7.5998	8.56927
100190939	LOC100190939	uncharacterized LOC100190939	9.69789	9.95652	11.0346
4885	NPTX2	Neuronal pentraxin II	7.55942	7.55256	8.09088
646256	LOC646256	similar to Mucin-5B precursor	7.55534	7.70113	8.0061
642685	LOC642685	similar to maternal G10 transcript	7.49134	7.56278	7.97786
114757	CYGB	Cytoglobin	8.07203	8.0853	9.10424
51324	SPG21	Spastic paraplegia 21 (autosomal recessive, Mast syndrome)	7.39542	7.46761	7.759
728957	ZNF705D	Zinc finger protein 705D	7.19	7.32265	7.65615
90634	N4BP2L1	NEDD4 binding protein 2-like 1	8.81066	8.72026	9.72428
10133	OPTN	Optineurin	9.71173	9.72199	10.3418
374946	C1orf187	Chromosome 1 open reading frame 187	7.49844	7.60854	7.96649
25782	AURKAPS1	Homo sapiens aurora kinase A pseudogene 1 (AURKAPS1), non-coding RNA.	9.13628	9.19169	9.5294
9647	PPM1F	Protein phosphatase 1F (PP2C domain containing)	9.38022	9.57109	9.92384
730993	RPS3AP39	ribosomal protein S3a pseudogene 39	8.3127	8.19392	8.9713
10721	POLQ	Polymerase (DNA directed), theta	7.63081	7.75422	8.12766
9931	HELZ	Helicase with zinc finger	8.73604	8.74122	9.04002
80704	SLC19A3	Solute carrier family 19, member 3	7.51137	7.61172	7.95423
2796	GNRH1	Gonadotropin-releasing hormone 1 (luteinizing-releasing hormone)	8.50909	8.50772	9.07899
100131526	RPL26P6	ribosomal protein L26 pseudogene 6	8.50502	8.5844	9.12935
653156	RPL21P53	ribosomal protein L21 pseudogene 53	10.514	10.7207	11.395
255809	C19orf38	chromosome 19 open reading frame 38	7.11097	7.14453	7.55557
463	ZFHX3	Zinc finger homeobox 3	8.61888	8.60914	9.05442
4638	MYLK	Myosin light chain kinase	6.95893	6.9497	7.69844
64220	STRA6	Stimulated by retinoic acid gene 6 homolog (mouse)	8.07407	8.11519	8.92047
89853	FAM125B	Family with sequence similarity 125, member B	7.44395	7.44795	7.79905
84446	BRSK1	BR serine/threonine kinase 1	8.80601	8.95098	9.67351
729021	LOC729021	uncharacterized LOC729021	9.54746	9.64235	10.2603
54540	FLJ10404	Hypothetical protein FLJ10404	8.19986	8.2104	8.61548
284069	FAM171A2	family with sequence similarity 171, member A2	7.37884	7.52553	7.87455
22976	PAXIP1	PAX interacting (with transcription-activation domain) protein 1	8.30433	8.16293	7.61123
51474	LIMA1	LIM domain and actin binding 1	9.18129	8.95049	8.27477
11275	KLHL2	Kelch-like 2, Mayven (Drosophila)	8.15615	8.19908	7.51939
64423	INF2	Inverted formin, FH2 and WH2 domain containing	8.2053	7.96675	7.45303
51184	GPN3	GPN-loop GTPase 3	8.52911	8.58256	8.04513
10045	SH2D3A	SH2 domain containing 3A	7.88785	7.94117	7.28906
10236	HNRNPR	Heterogeneous nuclear ribonucleoprotein R	8.31516	8.12724	7.65103
123169	LEO1	Leo1, Paf1/RNA polymerase II complex component, homolog (S. cerevisiae)	8.33694	8.30561	7.70496
9275	BCL7B	B-cell CLL/lymphoma 7B	8.09451	8.00315	7.54769
5134	PDCD2	Programmed cell death 2	8.01892	8.10925	7.45722
80256	KIAA1539	KIAA1539	7.77971	7.60756	7.21009
29903	CCDC106	Coiled-coil domain containing 106	8.35887	8.13322	7.64663
91862	MARVELD3	MARVEL domain containing 3	8.594	8.33802	7.95154
55135	WRAP53	WD repeat containing, antisense to TP53	7.69623	7.59309	7.13133
23550	PSD4	Pleckstrin and Sec7 domain containing 4	8.08767	8.03439	7.15431
11285	B4GALT7	Xylosylprotein beta 1,4-galactosyltransferase, polypeptide 7 (galactosyltransferase I)	8.43205	8.60813	7.898
25941	C18orf10	Chromosome 18 open reading frame 10	8.24674	8.17333	7.70746
11068	CYB561D2	Cytochrome b-561 domain containing 2	8.28119	8.33385	7.53753
977	CD151	CD151 molecule (Raph blood group)	8.54221	8.35503	7.46371
6051	RNPEP	Arginyl aminopeptidase (aminopeptidase B)	8.90403	8.81545	8.21977
91351	DDX60L	DEAD (Asp-Glu-Ala-Asp) box polypeptide 60-like	7.52738	7.48795	7.08104
240	ALOX5	Arachidonate 5-lipoxygenase	10.537	10.6549	8.93602
120	ADD3	Adducin 3 (gamma)	8.03105	7.74586	7.33859
84299	C17orf37	Chromosome 17 open reading frame 37	7.79243	7.83342	7.37184
56675	NRIP3	Nuclear receptor interacting protein 3	8.05214	7.78952	7.4469
5878	RAB5C	RAB5C, member RAS oncogene family	8.62581	8.58549	7.97495
4074	M6PR	Mannose-6-phosphate receptor (cation dependent)	8.99691	8.95992	8.26117
89891	WDR34	WD repeat domain 34	7.92065	7.76159	7.26001
2548	GAA	Glucosidase, alpha; acid	7.76721	7.5829	7.2748
638	BIK	BCL2-interacting killer (apoptosis-inducing)	8.28357	8.40048	7.65977
51172	NAGPA	N-acetylglucosamine-1-phosphodiester alpha-N-acetylglucosaminidase	7.96517	7.78038	7.30076
51495	PTPLAD1	Protein tyrosine phosphatase-like A domain containing 1	8.94042	8.66834	8.28249
55703	POLR3B	Polymerase (RNA) III (DNA directed) polypeptide B	7.98202	8.10114	7.33258
28991	COMMD5	COMM domain containing 5	8.76917	8.83417	8.22829
10026	PIGK	Phosphatidylinositol glycan anchor biosynthesis, class K	8.40487	8.23959	7.74569
23541	KIAA1186	Homo sapiens mRNA for KIAA1186 protein, partial cds.	7.66695	7.6816	6.88071
66036	MTMR9	Myotubularin related protein 9	8.21894	8.10914	7.72823
10280	SIGMAR1	Sigma non-opioid intracellular receptor 1	8.03611	8.13503	7.57262
79654	HECTD3	HECT domain containing 3	8.07712	7.99771	7.50028
9703	KIAA0100	KIAA0100	7.62506	7.48713	7.04611
133957	CCDC127	Coiled-coil domain containing 127	7.93462	7.88143	7.27322
8678	DQ894823		8.9904	8.84651	8.22237
9802	DAZAP2	DAZ associated protein 2	11.995	11.9114	11.5571
9538	PIG8	Homo sapiens mRNA for Etoposide-induced protein 2.4 variant protein.	8.24641	8.27698	7.75146
84268	RIP	Homo sapiens cDNA FLJ38682 fis, clone KIDNE2000721, highly similar to RPA-interacting protein.	9.97516	9.95409	9.56389
140460	ASB7	Ankyrin repeat and SOCS box-containing 7	7.36476	7.32836	6.80948
9718	ECE2	Endothelin converting enzyme 2	7.46123	7.56517	6.92889
9570	GOSR2	Golgi SNAP receptor complex member 2	7.74845	7.81993	7.25848
79784	MYH14	Myosin, heavy chain 14	7.6353	7.57492	7.18046
7168	TPM1	Tropomyosin 1 (alpha)	11.367	11.4782	10.7504
80776	B9D2	B9 protein domain 2	8.16743	7.90707	7.50184
10072	DPP3	Dipeptidyl-peptidase 3	7.93974	7.96968	7.19784
51573	GDE1	Glycerophosphodiester phosphodiesterase 1	7.94667	7.99519	7.3077
4734	NEDD4	Neural precursor cell expressed, developmentally down-regulated 4	7.86438	7.66959	7.42137
84858	ZNF503	zinc finger protein 503	7.731	7.44062	7.16844
400754	FLJ45337	FLJ45337 protein	7.75639	7.58953	7.26928
100129890	LOC1001298	Similar to hCG1750329	7.69394	7.68629	7.29286
578	BAK1	BCL2-antagonist/killer 1	7.34799	7.21682	6.77104
81929	SEH1L	SEH1-like (S. cerevisiae)	7.07381	7.0665	6.63146
7760	ZNF213	Zinc finger protein 213	8.08261	8.02198	7.71724
114884	OSBPL10	Oxysterol binding protein-like 10	8.17821	8.468	7.41568
1639	DCTN1	Dynactin 1 (p150, glued homolog, Drosophila)	7.81278	7.687	7.29535
9170	LPAR2	Lysophosphatidic acid receptor 2	9.00054	9.07648	8.54947
100131578	LOC100131578	hypothetical protein LOC100131578	7.40707	7.31378	6.99921
92840	REEP6	Receptor accessory protein 6	8.18755	7.91785	7.52705
128240	APOA1BP	Apolipoprotein A-I binding protein	9.63384	9.59735	8.8745
140461	ASB8	Ankyrin repeat and SOCS box-containing 8	8.38306	8.24412	7.71377
9631	NUP155	Nucleoporin 155kDa	7.90236	7.84856	7.29706
3028	HSD17B10	Hydroxysteroid (17-beta) dehydrogenase 10	8.32872	8.38395	7.75912
647954	CR611604	full-length cDNA clone CS0DI024YI02 of Placenta Cot 25-normalized of Homo sapiens (human).	9.066	8.80139	8.26085
400073	C12orf76	Chromosome 12 open reading frame 76	7.95359	7.89692	7.45252
55756	INTS9	Integrator complex subunit 9	8.81069	8.76437	8.32746
5210	PFKFB4	6-phosphofructo-2-kinase/fructose-2,6-biphosphatase 4	7.88102	7.75844	7.20835
83861	RSPH3	Radial spoke 3 homolog (Chlamydomonas)	8.39969	8.23642	7.87976
84305	WIBG	Within bgcn homolog (Drosophila)	8.12898	8.03972	7.53163
3140	MR1	Major histocompatibility complex, class I-related	7.87586	7.62944	7.33184
51062	ATL1	Atlastin GTPase 1	8.34316	8.23593	7.84823
26190	FBXW2	F-box and WD repeat domain containing 2	7.97003	7.88827	7.47481
2768	GNA12	Guanine nucleotide binding protein (G protein) alpha 12	7.9252	7.8122	7.31595
1453	CSNK1D	Casein kinase 1, delta	9.27865	9.14434	8.71972
59084	ENPP5	Ectonucleotide pyrophosphatase/phosphodiesterase 5 (putative function)	8.1732	7.86327	7.51792
64420	SUSD1	Sushi domain containing 1	8.14454	7.81501	7.61306
5329	PLAUR	Plasminogen activator, urokinase receptor	8.34316	8.60809	7.66829
79631	EFTUD1	Elongation factor Tu GTP binding domain containing 1	8.53581	8.41339	8.01649
1495	CTNNA1	Catenin (cadherin-associated protein), alpha 1, 102kDa	12.3679	12.3045	11.9211
81889	FAHD1	Fumarylacetoacetate hydrolase domain containing 1	8.16836	8.10137	7.43182
3704	ITPA	Inosine triphosphatase (nucleoside triphosphate pyrophosphatase)	7.97506	7.96899	7.27056
51186	WBP5	WW domain binding protein 5	9.55531	9.35739	9.96247
56165	TDRD1	Tudor domain containing 1	8.90872	8.65511	9.51455
140469	MYO3B	Myosin IIIB	8.29945	8.00245	9.03918
9966	TNFSF15	Tumor necrosis factor (ligand) superfamily, member 15	8.65336	8.41183	9.43587
54345	SOX18	SRY (sex determining region Y)-box 18	7.65574	7.43319	8.16909
125050	RN7SK	RNA, 7SK small nuclear	7.7881	7.57175	8.37368
284443	ZNF493	Zinc finger protein 493	9.17096	8.7717	9.5789
147372	CCBE1	Collagen and calcium binding EGF domains 1	10.9465	10.5759	11.7494
199800	LOC199800	Hypothetical protein LOC199800	7.85382	7.6594	8.32967
54799	MBTD1	mbt domain containing 1	7.89674	7.7001	8.35682
100130229	LOC100130229	hypothetical protein LOC100130229	8.08774	7.94191	8.74162
100130835	LOC100130835	hypothetical LOC100130835	9.76455	9.49887	10.7117
55096	FLJ10213	Hypothetical protein FLJ10213	9.59869	9.39171	10.0696
6696	SPP1	Secreted phosphoprotein 1	8.70353	8.29254	10.4689
83548	COG3	Component of oligomeric golgi complex 3	8.18168	8.11309	8.49962
79862	ZNF669	Zinc finger protein 669	8.63624	8.51748	9.23319
54965	PIGX	Phosphatidylinositol glycan anchor biosynthesis, class X	8.49331	8.19154	8.94995
85452	KIAA1751	KIAA1751	10.8453	10.4952	11.6589
51309	ARMCX1	Armadillo repeat containing, X-linked 1	7.94937	7.78855	8.35333
6693	SPN	Sialophorin	8.55189	8.27782	9.24557
123688	AGPHD1	aminoglycoside phosphotransferase domain containing 1	8.19847	8.04489	8.6296
114991	ZNF618	Zinc finger protein 618	7.93912	7.83932	8.45136
57477	SHROOM4	Shroom family member 4	10.5861	10.3204	11.4758
285966	FAM115C	Family with sequence similarity 115, member C	9.18193	8.91917	9.78259
51207	DUSP13	Dual specificity phosphatase 13	7.47934	7.39123	7.8715
8727	CTNNAL1	Catenin (cadherin-associated protein), alpha-like 1	8.44843	8.17229	8.76248
100128098	LOC100128098	uncharacterized LOC100128098	10.2467	9.94568	11.0824
54933	RHBDL2	Rhomboid, veinlet-like 2 (Drosophila)	9.14294	8.96663	9.8645
1195	CLK1	CDC-like kinase 1	9.42442	9.13904	10.1415
91120	ZNF682	Zinc finger protein 682	11.7894	11.5033	12.498
9639	ARHGEF10	Rho guanine nucleotide exchange factor (GEF) 10	9.86121	9.72836	10.6848
1138	CHRNA5	Cholinergic receptor, nicotinic, alpha 5	10.6573	10.4022	11.4549
284018	C17orf58	Chromosome 17 open reading frame 58	9.95581	9.62166	10.6393
100130516	LOC100130516	hypothetical protein LOC100130516	10.9184	10.6082	11.5837
1612	DAPK1	Death-associated protein kinase 1	7.91311	7.76538	8.3213
90799	CCDC45	Coiled-coil domain containing 45	9.96094	9.75224	10.4868
100129211	LOC100129211	hypothetical protein LOC100129211	10.1098	9.84365	10.8755
646034	LOC646034	uncharacterized LOC646034	8.37765	8.27378	8.87956
4656	MYOG	Myogenin (myogenic factor 4)	7.4691	7.41306	7.93138
9129	DQ896100		10.2431	10.0473	10.7373
83607	AMMECR1L	AMME chromosomal region gene 1-like	8.46609	8.37698	8.77461
51466	EVL	Enah/Vasp-like	11.02	10.5176	12.0446
338999	LOC338999	hypothetical protein LOC338999	10.7087	10.3387	11.5179
7535	ZAP70	Zeta-chain (TCR) associated protein kinase 70kDa	7.70338	7.6223	8.07631
65109	UPF3B	UPF3 regulator of nonsense transcripts homolog B (yeast)	8.76287	8.67724	9.13174
84109	QRFPR	Pyroglutamylated RFamide peptide receptor	11.247	11.0036	11.9634
154791	C7orf55provided	chromosome 7 open reading frame 55	10.5595	10.2781	11.3612
100169760	RN5S9	RNA, 5S ribosomal 9	9.83414	9.65023	10.4475
6752	SSTR2	Somatostatin receptor 2	9.21335	8.97122	9.94125
6591	SNAI2	Snail homolog 2 (Drosophila)	7.50941	7.28921	8.21756
170954	KIAA1949	KIAA1949	9.59396	9.4631	10.0284
79864	C11orf63	Chromosome 11 open reading frame 63	7.91509	7.7702	8.37107
155038	GIMAP8	GTPase, IMAP family member 8	7.63488	7.51631	7.98129
54813	KLHL28	Kelch-like 28 (Drosophila)	8.90594	8.80134	9.67913
56203	LMOD3	Leiomodin 3 (fetal)	10.1021	9.8348	10.8596
55667	DENND4C	DENN/MADD domain containing 4C	9.11712	8.94962	9.47458
55775	TDP1	Tyrosyl-DNA phosphodiesterase 1	10.7267	10.5076	11.7075
84142	FAM175A	Family with sequence similarity 175, member A	10.9393	10.6268	11.6382
133584	EGFLAM	EGF-like, fibronectin type III and laminin G domains	8.29905	7.90736	8.59251
26258	PLDN	Pallidin homolog (mouse)	10.2766	10.0847	10.8246
5805	PTS	6-pyruvoyltetrahydropterin synthase	8.97824	9.14503	8.69284
27301	APEX2	APEX nuclease (apurinic/apyrimidinic endonuclease) 2	8.29778	8.53478	7.82823
64925	CCDC71	Coiled-coil domain containing 71	8.12757	8.24043	7.64807
166	AES	Amino-terminal enhancer of split	8.82149	9.04593	8.30961
644879	LOC644879	similar to hCG2012187	8.68621	8.89843	8.19491
28988	DBNL	Drebrin-like	9.41961	9.63959	9.0601
645058	LOC645058	similar to hepatitis B virus x-interacting protein	10.8182	10.9805	10.4426
7264	TSTA3	Tissue specific transplantation antigen P35B	8.0604	8.19701	7.41378
56915	EXOSC5	Exosome component 5	8.09882	8.23626	7.52844
7867	MAPKAPK3	Mitogen-activated protein kinase-activated protein kinase 3	9.44314	9.68443	8.96655
10430	TMEM147	Transmembrane protein 147	10.1807	10.3306	9.76222
54842	MFSD6	Major facilitator superfamily domain containing 6	9.07375	9.2172	8.67433
84313	VPS25	Vacuolar protein sorting 25 homolog (S. cerevisiae)	8.44381	8.69064	8.02437
90522	YIF1B	Yip1 interacting factor homolog B (S. cerevisiae)	7.56316	7.63555	7.09442
162	AP1B1	Adaptor-related protein complex 1, beta 1 subunit	8.68024	8.94892	8.28549
8879	SGPL1	Sphingosine-1-phosphate lyase 1	8.11158	8.26615	7.42596
613	BCR	Breakpoint cluster region	7.25899	7.43391	6.85608
286077	FAM83H	Family with sequence similarity 83, member H	8.93231	9.04867	8.37366
8676	STX11	Syntaxin 11	8.10456	8.22688	7.49859
7851	MALL	Mal, T-cell differentiation protein-like	9.12966	9.79166	8.37828
84926	SPRYD3	SPRY domain containing 3	8.01191	8.0893	7.39421
114569	MAL2	Mal, T-cell differentiation protein 2	9.39706	9.51125	8.70007
23597	ACOT9	Acyl-CoA thioesterase 9	8.76025	8.89553	8.06334
55486	PARL	Presenilin associated, rhomboid-like	8.22697	8.29041	7.6557
1605	DAG1	Dystroglycan 1 (dystrophin-associated glycoprotein 1)	8.82411	9.12669	8.28392
23529	CLCF1	Cardiotrophin-like cytokine factor 1	8.61268	8.85465	8.01853
55161	TMEM33	Transmembrane protein 33	8.18492	8.24087	7.78354
79134	TMEM185B	Transmembrane protein 185B (pseudogene)	8.39664	8.45686	7.80341
51075	TMX2	Thioredoxin-related transmembrane protein 2	9.38753	9.49361	8.82436
83787	ARMC10	Armadillo repeat containing 10	7.7506	7.90898	7.50569
6648	SOD2	Superoxide dismutase 2, mitochondrial	13.3705	13.4868	12.5038
706	TSPO	Translocator protein (18kDa)	9.59669	9.90039	9.12079
219	ALDH1B1	Aldehyde dehydrogenase 1 family, member B1	7.6417	7.74332	7.38143
79039	DDX54	DEAD (Asp-Glu-Ala-Asp) box polypeptide 54	7.57487	7.63685	7.02093
23212	RRS1	RRS1 ribosome biogenesis regulator homolog (S. cerevisiae)	8.22483	8.37197	7.67096
8882	ZNF259	Zinc finger protein 259	8.0798	8.17114	7.68105
3880	KRT19	Keratin 19	11.8708	12.0851	11.0318
6182	MRPL12	Mitochondrial ribosomal protein L12	8.47007	8.60366	7.78981
3855	KRT7	Keratin 7	11.731	11.9743	11.0399
84790	TUBA1C	tubulin, alpha 1c	11.8049	11.8897	10.8054
1212	M20469		10.519	10.7871	10.1166
9094	UNC119	Unc-119 homolog (C. elegans)	8.04125	8.12026	7.46787
10447	FAM3C	Family with sequence similarity 3, member C	8.27965	8.70875	7.65133
55127	HEATR1	HEAT repeat containing 1	8.95193	9.02389	8.57558
92002	FAM58A	Family with sequence similarity 58, member A	8.29745	8.34931	7.83834
8546	AP3B1	Adaptor-related protein complex 3, beta 1 subunit	10.1248	10.1511	9.62997
78990	OTUB2	OTU domain, ubiquitin aldehyde binding 2	7.27746	7.32118	6.77487
79803	HPS6	Hermansky-Pudlak syndrome 6	8.69489	8.76576	8.1376
