# Supplementary material for: Phenotypic and functional characterisation of the luminal cell hierarchy of the mammary gland
Source: Breast Cancer Res. 2012 Oct 22;14(5):R134. doi: 10.1186/bcr3334 (PMC4053112; doi:10.1186/bcr3334)
Supplement: Additional file 15 — Dataset for microarray centroids of purified mouse mammary cell populations. [file bcr3334-S15.XLSX]

## Sheet: Mouse populations - Centroid
Dataset S1: Microarray centroids of purified mouse populations
EntrezID	Gene Symbol	Gene Description	ER- progenitor	ER+ progenitor	Differentiated Luminal	Basal	Stromal
3992	FADS1	Fatty acid desaturase 1	9.8538	8.0553	5.70253	8.54948	7.88744
1946	EFNA5	Ephrin-A5	7.37485	6.14856	5.45158	7.07546	5.97235
2001	ELF5	E74-like factor 5 (ets domain transcription factor)	6.76705	5.77512	5.29813	5.29394	5.20726
9071	CLDN10	Claudin 10	6.56698	8.79601	9.45097	5.53339	5.74894
23052	ENDOD1	Endonuclease domain containing 1	9.96889	8.13346	6.19755	7.41416	6.69621
8543	LMO4	LIM domain only 4	10.9149	9.24885	8.00128	9.75536	8.62062
5796	PTPRK	Protein tyrosine phosphatase, receptor type, K	9.22885	8.17727	7.59799	9.00974	5.82526
54810	GIPC2	GIPC PDZ domain containing family, member 2	5.76729	8.14265	8.58176	5.33457	5.12504
4582	MUC1	Mucin 1, cell surface associated	6.74899	5.50607	5.3148	5.29882	5.21673
3934	LCN2	Lipocalin 2	11.6522	10.2905	5.81024	10.891	6.37547
54102	CLIC6	Chloride intracellular channel 6	8.79795	7.1575	5.34726	5.41646	5.33652
1490	CTGF	Connective tissue growth factor	12.2867	10.201	5.86586	12.8621	8.96977
643161	KIAA1975	Homo sapiens mRNA for KIAA1975 protein.	6.20576	10.3577	10.5246	5.25488	5.19281
3963	LGALS7	lectin, galactoside-binding, soluble, 7	7.74779	6.88156	5.41266	8.10917	5.19233
728910	LOC728910	similar to Galectin-7 (Gal-7) (HKL-14) (PI7) (p53-induced protein 1)	7.74779	6.88156	5.41266	8.10917	5.19233
27242	TNFRSF21	Tumor necrosis factor receptor superfamily, member 21	6.04622	6.91975	7.42809	6.07523	5.76725
2987	DKFZp666D0	Homo sapiens cDNA FLJ42686 fis, clone BRAMY3001401.	7.28211	8.79473	9.1137	8.03597	7.24166
5291	PIK3CB	Phosphoinositide-3-kinase, catalytic, beta polypeptide	8.06349	7.11194	6.18741	6.66457	5.37601
9518	GDF15	Growth differentiation factor 15	7.72688	6.3216	5.40626	9.30038	7.85349
3488	IGFBP5	Insulin-like growth factor binding protein 5	11.0045	8.85478	5.55961	9.91398	10.1456
727738	AREGB	amphiregulin B	6.56442	9.27468	10.113	6.04557	5.77211
374	AREG	Amphiregulin	6.56442	9.27468	10.113	6.04557	5.77211
1565	CYP2D7P1	Cytochrome P450, family 2, subfamily D, polypeptide 7 pseudogene 1	8.09164	6.63671	5.42978	5.94224	6.50988
286343	C9orf150	Chromosome 9 open reading frame 150	7.8844	6.84453	5.65369	7.12691	5.66595
58473	PLEKHB1	Pleckstrin homology domain containing, family B (evectins) member 1	9.13093	7.36343	5.80402	7.76294	5.46137
5925	RB1	Retinoblastoma 1	7.38562	6.41228	5.81861	5.92661	5.68423
4057	LTF	Lactotransferrin	8.92636	8.30224	5.47189	5.6872	5.39249
2706	GJB2	Gap junction protein, beta 2, 26kDa	7.04833	5.65059	5.25881	5.37936	5.27239
3491	CYR61	Cysteine-rich, angiogenic inducer, 61	8.29605	6.1217	5.5909	6.63881	6.74324
148534	TMEM56	Transmembrane protein 56	5.74426	8.20582	8.57259	6.24096	5.20694
727742	LOC727742	similar to Kinesin heavy chain isoform 5C (Kinesin heavy chain neuron-specific 2)	5.46129	7.21135	7.13486	5.34424	5.21085
60482	SLC5A7	Solute carrier family 5 (choline transporter), member 7	6.40663	5.19369	5.2012	5.30415	5.23687
1448	CSN3	Casein kappa	11.2193	10.1411	5.56562	6.58276	5.44064
8436	SDPR	Serum deprivation response (phosphatidylserine binding protein)	7.45608	5.49387	5.04444	6.41966	5.89369
27063	ANKRD1	Ankyrin repeat domain 1 (cardiac muscle)	6.66044	5.61484	5.20905	6.55655	5.41613
23767	FLRT3	Fibronectin leucine rich transmembrane protein 3	7.20942	5.97759	5.2754	7.64538	5.72445
1471	CST3	Cystatin C	10.1341	9.07101	7.25675	8.44642	10.1786
7022	TFAP2C	Transcription factor AP-2 gamma (activating enhancer binding protein 2 gamma)	7.61397	5.56815	5.32085	9.77772	5.32566
1116	CHI3L1	chitinase 3-like 1 (cartilage glycoprotein-39)	9.35288	7.75167	5.65664	11.2744	5.62394
25984	KRT23	Keratin 23 (histone deacetylase inducible)	8.09084	6.42282	5.44351	10.4588	6.29303
10406	WFDC2	WAP four-disulfide core domain 2	7.22488	10.2823	10.4985	6.33438	5.39533
1510	CTSE	Cathepsin E	5.76984	8.45116	8.55238	5.44841	5.27256
5286	PIK3C2A	Phosphoinositide-3-kinase, class 2, alpha polypeptide	6.89284	5.33342	5.51714	5.25911	5.27807
2052	EPHX1	Epoxide hydrolase 1, microsomal (xenobiotic)	8.50807	7.4654	6.2819	8.50456	8.01001
5618	AM393574		6.54215	8.56064	9.201	5.31037	5.38021
1356	CP	Ceruloplasmin (ferroxidase)	8.30012	6.51646	5.46878	6.33351	6.63239
6640	SNTA1	Syntrophin, alpha 1 (dystrophin-associated protein A1, 59kDa, acidic component)	6.79198	5.63346	5.27416	5.42238	5.71131
10000	AKT3	V-akt murine thymoma viral oncogene homolog 3 (protein kinase B, gamma)	6.79593	5.85854	5.62178	6.13691	6.2561
221	ALDH3B1	Aldehyde dehydrogenase 3 family, member B1	5.36119	5.93415	6.45425	5.19535	5.72572
7169	TPM2	Tropomyosin 2 (beta)	6.44423	5.66819	5.33118	7.9428	5.89158
140739	UBE2F	Ubiquitin-conjugating enzyme E2F (putative)	9.24154	7.91805	7.86656	7.81482	8.02309
8581	LY6D	Lymphocyte antigen 6 complex, locus D	6.83129	9.98626	9.81743	5.38756	5.33885
7103	TSPAN8	Tetraspanin 8	7.17473	6.33059	5.35261	5.53339	5.23707
120	ADD3	Adducin 3 (gamma)	7.54194	6.59638	6.23267	6.49085	6.84786
9459	ARHGEF6	Rac/Cdc42 guanine nucleotide exchange factor (GEF) 6	7.0824	6.1049	5.73485	5.42346	5.45393
140803	TRPM6	Transient receptor potential cation channel, subfamily M, member 6	6.77358	5.64648	5.38035	5.29359	5.26995
5923	RASGRF1	Ras protein-specific guanine nucleotide-releasing factor 1	5.39335	6.69976	6.6761	5.2593	5.28074
56521	DNAJC12	DnaJ (Hsp40) homolog, subfamily C, member 12	5.32123	7.0198	7.12374	5.30793	5.25181
1198	CLK3	CDC-like kinase 3	8.22092	7.32129	7.05065	7.25652	6.96137
1893	ECM1	Extracellular matrix protein 1	6.01861	6.93178	7.09796	6.07438	7.92896
113452	TMEM54	Transmembrane protein 54	5.62566	6.46765	6.73871	5.30935	5.25504
29101	SSU72	SSU72 RNA polymerase II CTD phosphatase homolog (S. cerevisiae)	7.05011	8.32027	8.19169	7.32663	7.41656
7113	TMPRSS2	Transmembrane protease, serine 2	7.12711	8.47662	9.55163	5.43466	5.33354
2651	GCNT2	Glucosaminyl (N-acetyl) transferase 2, I-branching enzyme (I blood group)	5.52413	6.52451	6.72314	5.98014	5.74487
1850	DUSP8	Dual specificity phosphatase 8	8.60961	6.87288	6.50077	7.1535	6.20006
23327	NEDD4L	Neural precursor cell expressed, developmentally down-regulated 4-like	9.38523	8.46244	7.97104	7.94818	7.38486
116151	C20orf108	Chromosome 20 open reading frame 108	5.93029	7.38745	7.62902	5.5987	5.49439
4673	NAP1L1	Nucleosome assembly protein 1-like 1	7.61468	6.62305	6.53002	7.20502	7.72248
224	ALDH3A2	Aldehyde dehydrogenase 3 family, member A2	6.53332	7.80604	8.37892	6.63229	6.82091
2621	GAS6	Growth arrest-specific 6	8.99038	7.02432	6.19788	7.07961	7.51973
2926	GRSF1	G-rich RNA sequence binding factor 1	7.34368	6.21199	6.18926	7.09434	6.61671
27019	DNAI1	Dynein, axonemal, intermediate chain 1	5.4318	7.08198	7.39019	5.31401	5.28087
355	FAS	Fas (TNF receptor superfamily, member 6)	6.91265	5.83013	5.48383	7.11725	7.12267
11344	TWF2	Twinfilin, actin-binding protein, homolog 2 (Drosophila)	5.44296	6.52811	6.74093	5.38616	5.66282
7264	TSTA3	Tissue specific transplantation antigen P35B	7.93783	8.978	9.17797	7.00737	7.44519
26471	NUPR1	Nuclear protein 1	10.0957	12.518	12.4674	9.07481	10.8266
9076	CLDN1	Claudin 1	6.80594	5.29049	5.11147	5.51461	5.31318
4257	MGST1	Microsomal glutathione S-transferase 1	7.97744	6.78603	6.02832	6.66823	7.90604
6590	SLPI	Secretory leukocyte peptidase inhibitor	8.79407	7.95871	6.61688	12.1594	6.51441
1410	CRYAB	Crystallin, alpha B	8.01049	6.21203	5.48144	7.23351	7.97347
4435	CITED1	Cbp/p300-interacting transactivator, with Glu/Asp-rich carboxy-terminal domain, 1	5.5686	7.0288	7.43306	5.51705	5.72259
5356	PLRG1	Pleiotropic regulator 1 (PRL1 homolog, Arabidopsis)	7.77095	9.0099	9.47624	8.15303	7.65251
4781	NFIB	Nuclear factor I/B	8.97119	7.85362	7.48738	8.58596	7.72304
80851	SH3BP5L	SH3-binding domain protein 5-like	7.54796	6.53205	6.29013	6.63521	6.38044
54361	WNT4	Wingless-type MMTV integration site family, member 4	5.35874	6.03455	6.28802	5.26117	5.22272
399665	FAM102A	Family with sequence similarity 102, member A	6.60069	8.4793	8.40987	7.0989	7.03867
55907	CMAS	Cytidine monophosphate N-acetylneuraminic acid synthetase	7.11397	6.60047	6.0061	6.45148	6.76475
133690	CAPSL	Calcyphosine-like	5.72745	7.84193	7.77328	5.0713	5.00621
51703	ACSL5	Acyl-CoA synthetase long-chain family member 5	7.40741	8.4191	8.6882	6.89972	8.69239
23022	PALLD	Palladin, cytoskeletal associated protein	6.94564	5.75972	5.52411	8.84707	5.92399
27120	DKKL1	Dickkopf-like 1 (soggy)	5.39429	6.53192	6.69286	5.11067	5.10609
4311	MME	Membrane metallo-endopeptidase	6.55717	5.35627	5.09117	6.24659	5.64406
92840	REEP6	Receptor accessory protein 6	5.84416	7.21003	7.54344	6.34398	5.46142
2258	FGF13	Fibroblast growth factor 13	5.37892	6.48531	6.90445	5.35386	5.5821
8424	BBOX1	Butyrobetaine (gamma), 2-oxoglutarate dioxygenase (gamma-butyrobetaine hydroxylase) 1	6.27543	5.41378	5.28118	5.24218	5.21924
51012	SLMO2	Slowmo homolog 2 (Drosophila)	7.20321	8.10742	8.40999	7.0694	8.10466
384	ARG2	Arginase, type II	5.46918	7.54291	7.88292	5.35239	5.20901
347733	DKFZp566F2	Homo sapiens clone 23678 (Fragment).	7.38193	5.98948	5.97217	5.70598	6.11881
85004	RERG	RAS-like, estrogen-regulated, growth inhibitor	6.62634	5.41338	5.25357	6.49531	5.70384
64798	DEPDC6	DEP domain containing 6	7.33307	5.44412	5.34524	5.79384	5.40703
975	CD81	CD81 molecule	10.3332	9.30503	8.45878	9.36468	10.4792
3620	IDO1	Indoleamine 2,3-dioxygenase 1	6.46935	9.69049	10.0474	5.42791	5.39737
3636	INPPL1	Inositol polyphosphate phosphatase-like 1	6.87906	7.80534	8.25803	6.15889	6.6901
768	CA9	Carbonic anhydrase IX	5.80497	5.25214	5.14832	7.08573	5.18223
8440	NCK2	NCK adaptor protein 2	8.22804	9.24086	9.62147	7.33968	6.3913
4240	MFGE8	Milk fat globule-EGF factor 8 protein	11.949	10.4592	8.68054	9.74589	9.21038
5867	RAB4A	RAB4A, member RAS oncogene family	7.07173	6.16157	5.98777	5.32478	5.34965
1036	CDO1	Cysteine dioxygenase, type I	5.73083	8.5034	9.15683	5.29579	5.43383
5547	PRCP	Prolylcarboxypeptidase (angiotensinase C)	6.39521	5.44986	5.23084	6.27488	6.54366
55739	CARKD	Carbohydrate kinase domain containing	7.02476	7.82487	8.23402	6.33613	6.86328
112399	EGLN3	Egl nine homolog 3 (C. elegans)	6.81685	6.0835	5.60346	7.92954	6.19662
220	ALDH1A3	Aldehyde dehydrogenase 1 family, member A3	6.84481	5.64121	5.18444	5.18144	5.32981
1906	EDN1	Endothelin 1	7.16561	5.65997	5.41578	5.51991	6.01013
23024	PDZRN3	PDZ domain containing ring finger 3	7.18704	5.83517	5.51587	6.24973	6.63932
89932	PAPLN	Papilin, proteoglycan-like sulfated glycoprotein	7.1158	5.77627	5.54096	5.67017	5.52938
152189	CMTM8	CKLF-like MARVEL transmembrane domain containing 8	7.11452	8.07332	8.34442	5.3549	5.31469
2799	GNS	Glucosamine (N-acetyl)-6-sulfatase	7.42238	8.4116	8.57346	7.83322	8.75813
3775	KCNK1	Potassium channel, subfamily K, member 1	7.40211	8.28085	8.41878	7.39305	5.31977
27347	STK39	Serine threonine kinase 39 (STE20/SPS1 homolog, yeast)	7.0992	5.62354	5.54612	6.08979	5.89356
11313	LYPLA2P1	Homo sapiens lysophospholipase LPL-I mRNA, complete cds.	7.53735	8.51633	8.70396	6.89548	7.7026
4126	MANBA	Mannosidase, beta A, lysosomal	5.79981	6.68643	6.89906	5.3561	5.99507
94081	SFXN1	Sideroflexin 1	7.17538	8.21857	8.31616	6.8255	8.21432
9380	GRHPR	Glyoxylate reductase/hydroxypyruvate reductase	6.79203	7.58849	7.78416	6.87199	6.45461
2549	GAB1	GRB2-associated binding protein 1	8.62356	7.40539	6.82495	7.81467	5.76341
79770	TXNDC15	Thioredoxin domain containing 15	7.31564	8.13706	8.38214	6.80161	8.03423
440	ASNS	Asparagine synthetase	7.20798	6.54336	6.35138	8.14581	7.2703
8645	KCNK5	Potassium channel, subfamily K, member 5	6.3779	5.34341	5.31202	5.36609	5.99801
11031	RAB31	RAB31, member RAS oncogene family	6.32696	7.79437	7.89532	7.10635	7.34848
9021	SOCS3	Suppressor of cytokine signaling 3	7.23147	9.67609	10.2739	8.05018	9.51277
87	ACTN1	Actinin, alpha 1	9.18882	8.07736	7.99932	9.9744	6.57437
9324	HMGN3	High mobility group nucleosomal binding domain 3	8.02409	7.35897	6.73458	6.6713	7.16657
10370	CITED2	Cbp/p300-interacting transactivator, with Glu/Asp-rich carboxy-terminal domain, 2	6.2771	5.42679	5.29953	5.39849	5.34169
92912	DKFZp762C1	Homo sapiens cDNA FLJ20610 fis, clone KAT05796, highly similar to U08191 Human R kappa B mRNA.	5.55049	6.15567	6.42459	5.48256	5.45795
5203	PFDN4	Prefoldin subunit 4	7.58614	6.77179	6.48682	8.30191	7.81666
3313	HSPA9	Heat shock 70kDa protein 9 (mortalin)	9.60102	8.65255	8.5803	10.4123	9.48784
3945	LDHB	Lactate dehydrogenase B	6.29509	5.25269	5.1933	6.24122	5.68599
11057	ABHD2	Abhydrolase domain containing 2	6.02923	6.97376	7.51522	6.05759	5.56827
9912	RICH2	Rho-type GTPase-activating protein RICH2	6.88737	5.36159	5.21546	6.53072	6.79213
51573	GDE1	Glycerophosphodiester phosphodiesterase 1	7.62631	8.2472	8.75284	7.07215	7.02871
5464	PPA1	Pyrophosphatase (inorganic) 1	7.88554	8.41044	8.56523	8.0113	9.22395
122786	FRMD6	FERM domain containing 6	7.04699	6.25451	5.77211	8.46938	8.36765
6710	SPTB	Spectrin, beta, erythrocytic	6.393	6.09802	5.4593	5.4529	5.39978
342667	STAC2	SH3 and cysteine rich domain 2	6.78532	5.82764	5.31588	8.30047	6.08735
23401	FRAT2	Frequently rearranged in advanced T-cell lymphomas 2	6.47063	5.35483	5.25336	5.61521	5.46665
5549	PRELP	Proline/arginine-rich end leucine-rich repeat protein	8.40288	6.99251	5.81454	9.24474	10.3518
9823	ARMCX2	Armadillo repeat containing, X-linked 2	8.20563	6.87764	6.80128	7.40422	6.57024
23406	COTL1	Coactosin-like 1 (Dictyostelium)	8.27057	6.65657	6.1612	11.1663	7.40297
60370	AVPI1	Arginine vasopressin-induced 1	5.60792	6.42598	6.7154	6.28168	5.52459
26123	TCTN3	Tectonic family member 3	6.21296	5.67454	5.5169	7.25893	5.7145
4731	NDUFV3	NADH dehydrogenase (ubiquinone) flavoprotein 3, 10kDa	7.9861	9.3488	9.39176	8.46822	8.336
30011	SH3KBP1	SH3-domain kinase binding protein 1	6.1285	5.44691	5.55523	5.89125	6.46414
79627	OGFRL1	Opioid growth factor receptor-like 1	6.43642	5.36414	5.30264	5.38343	5.33196
8416	ANXA9	Annexin A9	6.41594	5.8757	5.45707	5.32128	5.2211
3872	KRT17	Keratin 17	9.69247	6.9838	6.27551	13.2367	5.9916
5339	PLEC1	Plectin 1, intermediate filament binding protein 500kDa	5.86212	6.86672	6.874	6.2611	6.209
26521	TIMM8B	Translocase of inner mitochondrial membrane 8 homolog B (yeast)	7.76511	8.40734	8.74997	7.88891	7.87989
10975	UQCR	Ubiquinol-cytochrome c reductase, 6.4kDa subunit	8.73151	9.95757	10.062	7.89627	8.4786
2944	GSTM1	Glutathione S-transferase mu 1	5.75067	6.50834	7.11273	6.11707	8.93511
2217	FCGRT	Fc fragment of IgG, receptor, transporter, alpha	5.79602	6.48726	6.94182	6.18741	8.12784
10912	GADD45G	Growth arrest and DNA-damage-inducible, gamma	8.70907	10.5914	11.0856	9.17093	9.91931
1525	CXADR	Coxsackie virus and adenovirus receptor	8.53009	7.68737	7.36043	7.4871	5.2719
10103	TSPAN1	Tetraspanin 1	5.21539	5.6574	6.08659	5.20898	5.24355
10961	ERP29	Endoplasmic reticulum protein 29	8.51055	8.8878	9.2466	8.36555	8.72991
23559	WBP1	WW domain binding protein 1	5.40057	5.45127	5.96591	5.34629	5.3658
1849	DUSP7	Dual specificity phosphatase 7	6.21242	8.27816	8.53968	7.89311	6.44771
1465	CSRP1	Cysteine and glycine-rich protein 1	10.8053	9.29756	9.21597	11.1411	7.55965
51316	PLAC8	Placenta-specific 8	6.32393	8.61013	8.57289	6.75791	10.6134
56904	SH3GLB2	SH3-domain GRB2-like endophilin B2	6.2841	6.93717	7.4802	5.68565	6.04698
7048	TGFBR2	Transforming growth factor, beta receptor II (70/80kDa)	6.52649	7.48041	7.78775	7.59353	8.93958
1848	DUSP6	Dual specificity phosphatase 6	6.80689	6.18744	6.06937	7.38658	5.93551
4493	MT1E	Metallothionein 1E	11.0393	13.2357	13.0639	12.0656	13.4959
2760	GM2A	GM2 ganglioside activator	7.70607	7.2136	6.74141	6.59053	6.64527
1051	CEBPB	CCAAT/enhancer binding protein (C/EBP), beta	9.97174	9.09803	8.55839	10.5255	10.388
27111	SDCBP2	Syndecan binding protein (syntenin) 2	5.52091	6.40687	6.4183	5.49106	5.54358
90525	SHF	Src homology 2 domain containing F	5.8597	5.38245	5.23298	5.3179	5.35404
25949	SYF2	SYF2 homolog, RNA splicing factor (S. cerevisiae)	8.52509	8.16071	7.6762	7.43315	7.00989
8540	AGPS	Alkylglycerone phosphate synthase	5.94413	6.46986	7.40553	5.56457	5.74297
150696	PROM2	Prominin 2	5.86746	7.12851	7.9728	5.54659	5.16265
27352	SGSM3	Small G protein signaling modulator 3	5.53424	6.14929	6.52862	5.34723	5.49766
7091	TLE4	Transducin-like enhancer of split 4 (E(sp1) homolog, Drosophila)	6.77087	6.1869	5.80432	6.3805	6.51494
283635	FAM177A1	Family with sequence similarity 177, member A1	7.46315	6.9118	6.50027	6.25624	6.32682
59	ACTA2	Actin, alpha 2, smooth muscle, aorta	8.58635	6.09984	5.74797	12.5195	7.42762
10063	COX17	COX17 cytochrome c oxidase assembly homolog (S. cerevisiae)	7.60009	8.70624	8.6851	7.2665	7.61354
4701	NDUFA7	NADH dehydrogenase (ubiquinone) 1 alpha subcomplex, 7, 14.5kDa	8.49962	9.84812	9.85231	8.06376	7.72676
6272	SORT1	Sortilin 1	7.27977	8.25085	8.75498	5.77632	6.23179
121227	LRIG3	Leucine-rich repeats and immunoglobulin-like domains 3	6.23206	5.33897	5.22579	7.69496	6.69706
649	BMP1	Bone morphogenetic protein 1	6.02066	6.41149	6.84138	6.63287	7.77187
80736	SLC44A4	Solute carrier family 44, member 4	5.28291	6.20589	6.50445	5.26255	5.28368
7474	WNT5A	Wingless-type MMTV integration site family, member 5A	5.46735	6.09336	6.38821	6.10159	5.57801
8968	HIST1H3F	Histone cluster 1, H3f	6.97582	6.08936	5.97824	5.86574	5.45501
5899	RALB	V-ral simian leukemia viral oncogene homolog B (ras related; GTP binding protein)	7.81641	7.09486	6.81839	7.01043	6.407
835	CASP2	Caspase 2, apoptosis-related cysteine peptidase	8.74981	7.97988	7.94485	7.073	6.9065
9908	G3BP2	GTPase activating protein (SH3 domain) binding protein 2	6.8133	8.05405	8.24539	7.72621	7.73337
51226	COPZ2	Coatomer protein complex, subunit zeta 2	6.31607	5.80997	5.72313	6.30464	6.41625
3456	IFNB1	Interferon, beta 1, fibroblast	7.26296	5.81975	5.23931	5.38482	6.82916
1534	CYB561	Cytochrome b-561	7.42442	8.06884	8.50886	6.85845	6.27627
1611	DAP	Death-associated protein	5.85612	6.50023	7.12796	6.05179	6.27465
51643	TMBIM4	Transmembrane BAX inhibitor motif containing 4	8.21932	9.21454	9.07569	7.8406	8.90394
11258	DCTN3	Dynactin 3 (p22)	6.91355	7.40591	7.71328	6.19183	6.56432
7127	TNFAIP2	Tumor necrosis factor, alpha-induced protein 2	6.23188	5.50264	5.32372	5.54056	7.12966
3927	LASP1	LIM and SH3 protein 1	6.0764	6.55743	6.97401	5.54407	6.37664
788	SLC25A20	Solute carrier family 25 (carnitine/acylcarnitine translocase), member 20	6.41663	6.92069	7.3911	6.14943	6.38504
10159	ATP6AP2	ATPase, H+ transporting, lysosomal accessory protein 2	7.03712	6.28136	6.4413	6.56413	6.47673
5167	ENPP1	Ectonucleotide pyrophosphatase/phosphodiesterase 1	6.26114	5.36919	5.25915	7.64128	5.40226
6698	SPRR1A	Small proline-rich protein 1A	5.43017	6.85338	7.10183	5.85048	5.27812
8660	IRS2	Insulin receptor substrate 2	8.02761	6.84892	6.31987	9.49629	6.68359
9315	C5orf13	Chromosome 5 open reading frame 13	6.42878	5.47733	5.34853	6.45571	8.41208
23518	R3HDM1	R3H domain containing 1	8.02044	7.19741	7.10447	7.17598	6.96524
79004	CUEDC2	CUE domain containing 2	5.76388	6.15497	6.53587	5.77194	6.22412
352909	C19orf51	Chromosome 19 open reading frame 51	5.45739	5.84581	6.14012	5.35393	5.27231
23557	SNAPIN	SNAP-associated protein	5.90305	6.49169	6.79212	5.80335	6.10463
56259	CTNNBL1	Catenin, beta like 1	6.13234	6.75835	7.24466	5.56349	5.90082
3399	ID3	Inhibitor of DNA binding 3, dominant negative helix-loop-helix protein	5.06438	5.34041	6.11611	5.21854	6.02687
57605	PITPNM2	Phosphatidylinositol transfer protein, membrane-associated 2	5.52784	6.02352	6.1954	5.48127	5.73554
5939	RBMS2	RNA binding motif, single stranded interacting protein 2	7.05805	7.89172	8.1516	7.97055	8.41853
1211	CLTA	Clathrin, light chain (Lca)	9.32588	8.59991	8.16614	8.25221	8.16875
103910	MYL12B	Myosin, light chain 12B, regulatory	8.41762	8.09626	7.93424	7.25427	7.41971
81029	WNT5B	Wingless-type MMTV integration site family, member 5B	6.6914	5.79447	5.29992	5.97043	5.30625
23136	EPB41L3	Erythrocyte membrane protein band 4.1-like 3	6.94262	6.49774	5.58639	6.46869	8.60296
50507	NOX4	NADPH oxidase 4	6.3442	5.81285	5.4404	6.46831	6.06287
11123	RCAN3	RCAN family member 3	5.79743	6.63665	6.77007	5.75445	5.8914
25803	SPDEF	SAM pointed domain containing ets transcription factor	5.36504	5.74379	6.11876	5.21693	5.2249
5606	MAP2K3	Mitogen-activated protein kinase kinase 3	7.1039	7.68149	7.9839	7.29649	7.61445
3861	KRT14	Keratin 14	8.9033	6.26304	5.74428	12.7624	5.87235
7378	UPP1	Uridine phosphorylase 1	5.67439	5.26646	5.25396	6.14216	5.95168
54682	MANSC1	MANSC domain containing 1	8.19003	7.51168	6.99411	6.89421	5.69038
51228	GLTP	Glycolipid transfer protein	5.5555	6.15439	6.80123	5.7999	6.66731
4717	NDUFC1	NADH dehydrogenase (ubiquinone) 1, subcomplex unknown, 1, 6kDa	6.45321	7.10811	7.32203	6.27532	6.53463
441282	AKR1B15	aldo-keto reductase family 1, member B15	5.64662	6.76565	7.11979	5.57334	6.7069
7205	TRIP6	Thyroid hormone receptor interactor 6	6.59635	5.82568	5.67213	6.18303	6.09964
8495	PPFIBP2	PTPRF interacting protein, binding protein 2 (liprin beta 2)	5.759	6.16048	6.62225	5.28796	5.52813
9960	USP3	Ubiquitin specific peptidase 3	6.74038	7.31912	7.46855	6.61311	6.45857
599	BCL2L2	BCL2-like 2	6.69468	7.19939	7.30014	6.98957	7.02167
81671	TMEM49	Transmembrane protein 49	6.03795	6.44132	6.87959	7.186	6.9079
4001	LMNB1	Lamin B1	6.89345	5.82868	5.64537	5.80609	5.73294
9058	SLC13A2	Solute carrier family 13 (sodium-dependent dicarboxylate transporter), member 2	6.5249	5.62238	5.1983	5.1465	5.20623
6414	SEPP1	Selenoprotein P, plasma, 1	6.06697	5.55386	5.45784	5.71845	6.71458
54874	FNBP1L	Formin binding protein 1-like	8.21118	7.29748	7.24646	8.17828	6.36534
83874	TBC1D10A	TBC1 domain family, member 10A	6.38509	6.03071	5.65521	5.86976	5.67366
7104	TM4SF4	Transmembrane 4 L six family member 4	5.29176	6.27831	6.43388	5.15762	5.10341
84532	ACSS1	Acyl-CoA synthetase short-chain family member 1	6.49266	5.86169	5.53754	5.36726	5.50482
1846	DUSP4	Dual specificity phosphatase 4	5.52283	6.07584	7.09136	6.33249	5.4656
51309	ARMCX1	Armadillo repeat containing, X-linked 1	6.36136	5.45565	5.69667	6.86276	6.65338
116362	RBP7	Retinol binding protein 7, cellular	6.45828	5.75612	5.31447	5.4943	5.28042
7533	YWHAH	Tyrosine 3-monooxygenase/tryptophan 5-monooxygenase activation protein, eta polypeptide	7.77698	7.37412	7.0016	7.33039	7.52073
1912	PHC2	Polyhomeotic homolog 2 (Drosophila)	6.80794	7.74217	7.66768	7.14191	6.60494
219287	FAM123A	Family with sequence similarity 123A	5.18418	6.0623	6.34878	5.89765	5.04748
84883	AIFM2	Apoptosis-inducing factor, mitochondrion-associated, 2	5.64387	6.107	6.26423	6.71327	5.92729
1298	COL9A2	Collagen, type IX, alpha 2	6.16478	5.13325	5.04533	7.14699	5.17415
26056	RAB11FIP5	RAB11 family interacting protein 5 (class I)	7.39622	6.2332	6.00798	8.26638	7.11537
3698	ITIH2	Inter-alpha (globulin) inhibitor H2	5.36498	6.58876	6.63322	5.36868	5.38632
6342	SCP2	Sterol carrier protein 2	6.69551	7.28328	7.55094	6.53024	7.175
1307	COL16A1	Collagen, type XVI, alpha 1	7.14469	5.80471	5.80406	8.47494	8.07079
7102	TSPAN7	Tetraspanin 7	6.332	5.37437	5.45458	5.69696	5.80421
192286	HIGD2A	HIG1 hypoxia inducible domain family, member 2A	9.00704	9.75832	9.80927	8.49634	8.11922
7001	PRDX2	Peroxiredoxin 2	6.53502	7.14283	7.26126	6.21999	6.34367
80270	HSD3B7	Hydroxy-delta-5-steroid dehydrogenase, 3 beta- and steroid delta-isomerase 7	6.14002	6.93351	7.35427	6.20316	8.04145
2878	GPX3	Glutathione peroxidase 3 (plasma)	7.69958	10.3055	11.2569	5.95475	8.9788
154141	MBOAT1	Membrane bound O-acyltransferase domain containing 1	7.32755	7.76101	8.08087	5.21928	5.39725
1956	EGFR	Epidermal growth factor receptor (erythroblastic leukemia viral (v-erb-b) oncogene homolog, avian)	6.51154	5.76034	5.38285	6.76497	7.24487
54918	CMTM6	CKLF-like MARVEL transmembrane domain containing 6	6.62312	7.26791	7.55386	6.0462	6.75125
8809	IL18R1	Interleukin 18 receptor 1	5.1607	5.84327	5.99448	5.11125	5.1331
5714	PSMD8	Proteasome (prosome, macropain) 26S subunit, non-ATPase, 8	9.05376	8.37174	8.16315	8.17413	7.81982
634	CEACAM1	Carcinoembryonic antigen-related cell adhesion molecule 1 (biliary glycoprotein)	6.85241	6.31479	5.72525	5.32098	5.23041
249	ALPL	Alkaline phosphatase, liver/bone/kidney	6.29	5.42033	5.25895	7.25103	5.36398
23350	SR140	U2-associated SR140 protein	8.36381	7.60591	7.45103	7.60343	7.87992
400961	PAIP2B	Poly(A) binding protein interacting protein 2B	8.82925	8.09414	7.85814	7.85361	7.00107
92181	UBTD2	Ubiquitin domain containing 2	5.95717	5.23813	5.36469	5.80848	6.10979
8655	DYNLL1	Dynein, light chain, LC8-type 1	8.34102	9.0477	9.4393	8.35224	8.99813
58485	TRAPPC1	Trafficking protein particle complex 1	6.17071	7.06225	7.0343	6.0078	6.50665
9563	H6PD	Hexose-6-phosphate dehydrogenase (glucose 1-dehydrogenase)	5.69711	6.69841	6.85932	6.06202	8.59118
79136	LY6G6E	Lymphocyte antigen 6 complex, locus G6E	5.63026	6.67933	6.70859	5.18893	5.24825
8079	MLF2	Myeloid leukemia factor 2	7.37441	7.5756	8.02185	7.80253	7.65708
7436	VLDLR	Very low density lipoprotein receptor	7.02238	6.0906	5.8072	8.98133	8.54595
51188	SS18L2	Synovial sarcoma translocation gene on chromosome 18-like 2	8.95612	8.63884	8.08439	10.2724	7.52783
185	AGTR1	Angiotensin II receptor, type 1	5.42322	7.00767	7.87303	5.29454	6.31876
526	ATP6V1B2	ATPase, H+ transporting, lysosomal 56/58kDa, V1 subunit B2	7.38401	6.59384	6.24813	6.67546	8.10933
4803	NGF	Nerve growth factor (beta polypeptide)	5.49247	6.68494	6.74298	5.64207	7.7713
8459	TPST2	Tyrosylprotein sulfotransferase 2	6.99653	6.73922	6.30403	7.64182	7.07705
7371	UCK2	Uridine-cytidine kinase 2	6.88606	7.48264	7.96251	6.57533	6.57618
84314	TMEM107	Transmembrane protein 107	6.02969	6.79703	6.71059	6.0882	5.87492
4696	NDUFA3	NADH dehydrogenase (ubiquinone) 1 alpha subcomplex, 3, 9kDa	8.57441	9.47874	9.53557	8.20015	8.40741
91687	CENPL	Centromere protein L	5.84068	6.79098	6.87596	5.64441	5.80575
8560	DEGS1	Degenerative spermatocyte homolog 1, lipid desaturase (Drosophila)	7.80794	7.35543	7.07526	8.85702	9.81898
9630	GNA14	Guanine nucleotide binding protein (G protein), alpha 14	6.75111	5.87933	5.79196	5.11597	5.48105
79101	TAF1D	TATA box binding protein (TBP)-associated factor, RNA polymerase I, D, 41kDa	7.09608	6.41094	6.25871	6.65287	6.06983
81617	CAB39L	Calcium binding protein 39-like	5.90454	6.76242	6.88995	5.46588	6.48369
112770	C1orf85	Chromosome 1 open reading frame 85	6.42005	7.06086	7.04997	6.12884	7.01211
1808	DPYSL2	Dihydropyrimidinase-like 2	6.52014	5.28617	5.38719	8.37528	8.41716
6926	TBX3	T-box 3	5.42639	5.92003	6.29639	5.60062	5.471
4702	NDUFA8	NADH dehydrogenase (ubiquinone) 1 alpha subcomplex, 8, 19kDa	7.06386	7.57188	7.7289	6.86767	7.23028
51566	ARMCX3	Armadillo repeat containing, X-linked 3	6.65896	6.26809	5.92649	6.25465	6.26116
26232	FBXO2	F-box protein 2	5.61516	6.13229	6.65138	5.5503	5.30446
57037	ANKMY2	Ankyrin repeat and MYND domain containing 2	6.869	7.42375	7.60114	6.45688	6.23704
5876	RABGGTB	Rab geranylgeranyltransferase, beta subunit	9.50871	8.77494	8.80257	9.1807	8.47214
93974	ATPIF1	ATPase inhibitory factor 1	10.3311	11.16	11.2476	10.1251	9.14342
23034	SAMD4A	Sterile alpha motif domain containing 4A	5.91687	5.23625	5.21259	6.52313	6.09778
2266	FGG	Fibrinogen gamma chain	6.10368	8.26823	8.46606	5.90144	5.1212
10972	TMED10	Transmembrane emp24-like trafficking protein 10 (yeast)	6.81916	7.79476	7.72256	7.54176	7.90038
50808	AK3	Adenylate kinase 3	6.78675	7.36467	7.6401	6.19975	6.57593
3304	HSPA1B	heat shock 70kDa protein 1B	10.8357	8.53796	8.00699	9.00658	10.5577
3303	HSPA1A	Heat shock 70kDa protein 1A	10.8357	8.53796	8.00699	9.00658	10.5577
83543	AIF1L	Allograft inflammatory factor 1-like	5.62155	6.69056	6.63259	7.59026	6.52115
51097	SCCPDH	Saccharopine dehydrogenase (putative)	6.19608	6.79402	6.84601	6.89577	6.27478
55793	FAM63A	Family with sequence similarity 63, member A	7.12644	7.95242	7.84936	6.52252	7.60194
6337	SCNN1A	Sodium channel, nonvoltage-gated 1 alpha	5.46504	6.09307	6.34266	5.25165	5.18664
1647	GADD45A	Growth arrest and DNA-damage-inducible, alpha	8.23252	8.19367	9.28455	7.56911	7.3757
85236	HIST1H2BK	Histone cluster 1, H2bk	7.60662	8.95546	9.84097	8.68245	6.94333
23710	GABARAPL1	GABA(A) receptor-associated protein like 1	8.44399	7.19534	7.26429	7.5177	7.59783
4851	NOTCH1	Notch homolog 1, translocation-associated (Drosophila)	6.3574	5.4761	5.49435	5.4421	5.51755
64786	DKFZp761D0	Putative uncharacterized protein DKFZp761D0223 (Fragment).	8.11966	7.48587	7.16199	7.7241	7.85114
222068	TMED4	Transmembrane emp24 protein transport domain containing 4	6.92087	7.29282	7.44181	6.70243	7.05238
9798	KIAA0174	KIAA0174	7.80224	7.28469	7.13993	6.86334	7.00638
8638	OASL	2-5-oligoadenylate synthetase-like	5.68814	5.35542	5.23891	5.58988	6.5735
25847	DKFZp566D1	Homo sapiens full length insert cDNA clone ZB85E09.	8.13386	9.10182	9.03817	7.22136	7.30418
81857	MED25	Mediator complex subunit 25	7.03452	7.37573	7.80209	6.65103	6.69622
427	ASAH1	N-acylsphingosine amidohydrolase (acid ceramidase) 1	7.22092	7.8445	8.07801	6.81038	7.89639
3099	HK2	Hexokinase 2	7.14973	9.0788	8.64138	9.43366	9.21225
8635	RNASET2	Ribonuclease T2	7.5976	8.39865	8.43656	6.86377	7.43146
10490	VTI1B	vesicle transport through interaction with t-SNAREs homolog 1B	7.0545	7.37534	7.72581	6.99263	7.72736
4000	LMNA	Lamin A/C	8.10567	7.17727	7.60386	7.02025	7.11285
55536	CDCA7L	Cell division cycle associated 7-like	7.34562	6.5271	6.38993	5.66801	5.15712
27077	B9D1	B9 protein domain 1	6.46252	7.31563	7.34569	5.99102	6.12001
8818	DPM2	Dolichyl-phosphate mannosyltransferase polypeptide 2, regulatory subunit	6.45818	7.21031	7.32874	6.43773	7.03178
1112	FOXN3	Forkhead box N3	7.33751	6.05578	6.04813	7.42852	6.18728
124056	NOXO1	NADPH oxidase organizer 1	5.92759	5.57656	5.47976	5.32038	5.54149
28972	SPCS1	Signal peptidase complex subunit 1 homolog (S. cerevisiae)	7.96225	8.55737	8.77485	8.24309	8.23242
6195	RPS6KA1	Ribosomal protein S6 kinase, 90kDa, polypeptide 1	7.0751	8.05747	8.02149	7.70248	5.17508
79145	CHCHD7	Coiled-coil-helix-coiled-coil-helix domain containing 7	7.51826	6.84285	6.34219	6.39878	6.44185
254863	C17orf61	Chromosome 17 open reading frame 61	7.70453	8.9991	8.81756	7.5468	7.66495
91445	RNF185	Ring finger protein 185	6.34082	7.16583	7.36002	6.47819	6.41447
3074	HEXB	Hexosaminidase B (beta polypeptide)	6.18716	5.73656	5.42596	5.86043	6.57766
1781	DYNC1I2	Dynein, cytoplasmic 1, intermediate chain 2	9.01551	8.48046	8.39068	8.30806	8.18148
162387	MFSD6L	Major facilitator superfamily domain containing 6-like	5.34687	5.44623	5.73231	5.16591	5.20516
2109	ETFB	Electron-transfer-flavoprotein, beta polypeptide	7.20473	8.30223	8.36104	6.26925	7.04011
9777	TM9SF4	Transmembrane 9 superfamily protein member 4	6.43962	6.77039	7.06045	6.63746	7.10034
25897	RNF19A	Ring finger protein 19A	7.92581	7.28396	6.75649	8.47271	7.09827
63895	FAM38B	Family with sequence similarity 38, member B	5.17073	5.56589	6.19962	5.14071	5.0851
23560	GTPBP4	GTP binding protein 4	7.71641	6.88607	6.84527	7.52724	7.46404
81565	NDEL1	NudE nuclear distribution gene E homolog (A. nidulans)-like 1	9.01711	8.08619	8.03278	8.01243	7.69345
23423	TMED3	Transmembrane emp24 protein transport domain containing 3	6.75963	8.24633	8.59917	6.69437	6.76263
4214	MAP3K1	Mitogen-activated protein kinase kinase kinase 1	8.15641	7.80916	7.07872	8.1772	6.59045
56953	NT5M	5,3-nucleotidase, mitochondrial	6.41858	6.90795	7.06748	6.22682	6.6891
122622	ADSSL1	Adenylosuccinate synthase like 1	6.03375	6.58693	6.80745	5.80573	5.39606
4088	SMAD3	SMAD family member 3	6.23214	7.21643	7.07537	6.38508	6.00273
8339	HIST1H2BG	Histone cluster 1, H2bg	6.82748	8.30109	9.08654	7.92427	6.34865
6923	TCEB2	Transcription elongation factor B (SIII), polypeptide 2 (18kDa, elongin B)	8.53836	9.41253	9.36984	8.68267	8.91948
596	BCL2	B-cell CLL/lymphoma 2	5.64545	5.09524	5.0554	5.19571	5.23741
2099	ESR1	Estrogen receptor 1	5.6406	6.88894	6.86786	5.40862	5.71337
6578	SLCO2A1	Solute carrier organic anion transporter family, member 2A1	5.77934	6.0596	6.8582	7.28526	6.36039
84984	C3orf34	Chromosome 3 open reading frame 34	5.86389	6.69308	6.51775	5.42647	5.90984
26064	RAI14	Retinoic acid induced 14	6.4477	5.41633	5.66094	7.4924	7.43169
4779	NFE2L1	Nuclear factor (erythroid-derived 2)-like 1	9.16474	8.60589	8.29775	9.52292	8.72434
83871	RAB34	RAB34, member RAS oncogene family	6.41175	5.8411	5.82395	6.35745	6.39062
131375	LYZL4	Lysozyme-like 4	5.7757	6.88433	6.74488	5.25735	5.23099
351	APP	Amyloid beta (A4) precursor protein	9.42623	8.45136	8.55329	9.63482	8.73302
8344	HIST1H2BE	Histone cluster 1, H2be	7.85395	9.03559	10.1506	8.90996	7.07243
10549	PRDX4	Peroxiredoxin 4	9.01239	8.11503	7.84061	8.06698	8.8449
23580	CDC42EP4	CDC42 effector protein (Rho GTPase binding) 4	7.05903	7.36246	7.71838	6.45526	6.63601
358	AQP1	Aquaporin 1 (Colton blood group)	6.59133	5.48751	5.29809	5.82055	6.56445
51092	SIDT2	SID1 transmembrane family, member 2	6.79557	5.9159	5.94671	6.61952	6.08394
5358	PLS3	Plastin 3 (T isoform)	7.21136	5.71674	5.69759	7.70598	6.58532
57703	CWC22	CWC22 spliceosome-associated protein homolog (S. cerevisiae)	6.83222	6.52309	6.38225	6.32159	6.17765
130617	ZFAND2B	Zinc finger, AN1-type domain 2B	6.04287	6.50778	6.55545	6.14493	5.80161
8525	DGKZ	Diacylglycerol kinase, zeta 104kDa	6.20814	5.35294	5.59286	5.69402	5.44575
80157	FLJ21511	Hypothetical protein FLJ21511	5.68437	5.41269	5.23228	5.17533	5.12455
23205	ACSBG1	Acyl-CoA synthetase bubblegum family member 1	5.34155	5.6411	6.12112	5.24229	5.21766
3660	IRF2	Interferon regulatory factor 2	8.60615	8.17384	7.88802	7.62797	8.13369
11101	ATE1	Arginyltransferase 1	5.84671	6.19522	6.32014	5.81382	5.99475
4069	LYZ	Lysozyme (renal amyloidosis)	6.84313	6.11833	5.40586	6.0016	5.77422
64979	MRPL36	Mitochondrial ribosomal protein L36	6.63415	7.31259	7.57889	6.77235	7.35214
50853	VILL	Villin-like	5.61679	5.58436	6.58118	5.0002	5.12279
1606	DGKA	Diacylglycerol kinase, alpha 80kDa	6.97109	7.42494	7.56262	6.56278	6.05745
84952	CGNL1	Cingulin-like 1	6.46539	5.87674	5.87023	5.50562	6.20268
154043	CNKSR3	CNKSR family member 3	5.79956	5.30448	5.19725	6.30798	5.24184
537	ATP6AP1	ATPase, H+ transporting, lysosomal accessory protein 1	7.68593	8.39379	8.46596	7.98622	8.48176
285973	ATG9B	ATG9 autophagy related 9 homolog B (S. cerevisiae)	5.74075	6.87499	6.89862	5.44943	5.35739
7380	UPK3A	Uroplakin 3A	5.19331	5.4042	6.77233	5.06126	5.10924
837	CASP4	Caspase 4, apoptosis-related cysteine peptidase	5.97475	5.66457	5.49247	6.07872	7.29546
11163	NUDT4	Nudix (nucleoside diphosphate linked moiety X)-type motif 4	7.16457	5.71224	5.95603	6.00188	6.17096
3692	EIF6	Eukaryotic translation initiation factor 6	8.42108	8.2904	7.74559	8.77515	8.89526
3611	ILK	Integrin-linked kinase	6.40016	5.85317	5.82018	7.27573	6.43694
5002	SLC22A18	Solute carrier family 22, member 18	5.4964	6.00422	6.4127	5.20054	5.4245
3958	LGALS3	Lectin, galactoside-binding, soluble, 3	10.6078	11.9602	11.614	8.98613	10.8399
9114	ATP6V0D1	ATPase, H+ transporting, lysosomal 38kDa, V0 subunit d1	6.56331	6.64947	7.08908	6.90128	6.96602
50486	G0S2	G0/G1switch 2	5.97678	5.2138	5.09319	6.62924	5.88808
55505	NOP10	NOP10 ribonucleoprotein homolog (yeast)	7.23908	7.93837	8.07748	7.77926	7.49454
6722	SRF	Serum response factor (c-fos serum response element-binding transcription factor)	7.43392	6.612	6.49938	7.86204	6.18062
8924	HERC2	Hect domain and RLD 2	6.63152	7.27092	7.48126	7.02209	7.40721
126119	JOSD2	Josephin domain containing 2	7.81638	7.25744	6.83002	8.13061	6.64401
51522	TMEM14C	Transmembrane protein 14C	6.39824	6.98899	7.1966	6.25929	7.03707
7477	WNT7B	Wingless-type MMTV integration site family, member 7B	6.25238	6.63041	6.63694	5.54551	5.32717
4690	NCK1	NCK adaptor protein 1	7.50789	6.70235	6.64663	7.15817	7.59873
64711	HS3ST6	Heparan sulfate (glucosamine) 3-O-sulfotransferase 6	5.1401	5.1885	5.83084	5.25813	5.18108
54965	PIGX	Phosphatidylinositol glycan anchor biosynthesis, class X	7.58817	8.70387	8.41263	7.41741	7.6019
362	DQ894406		7.20746	8.19582	8.60562	5.4003	5.3134
57419	SLC24A3	Solute carrier family 24 (sodium/potassium/calcium exchanger), member 3	5.33844	6.11899	6.0154	5.37825	5.82644
79026	AHNAK	AHNAK nucleoprotein	7.18635	6.82034	6.70089	6.34561	6.74061
5188	PET112L	PET112-like (yeast)	5.33277	5.75182	6.1444	5.23058	5.24931
290	ANPEP	Alanyl (membrane) aminopeptidase	7.11927	5.881	5.7673	5.86961	7.23603
85414	SLC45A3	Solute carrier family 45, member 3	6.11178	6.19462	6.92793	5.45204	5.41224
7416	VDAC1	Voltage-dependent anion channel 1	6.27538	6.49621	6.96102	6.49273	6.07582
51155	HN1	Hematological and neurological expressed 1	7.2928	7.7927	7.69661	6.64653	7.47442
153572	IRX2	Iroquois homeobox 2	8.32542	7.40608	7.37139	8.17977	5.83903
10184	LHFPL2	Lipoma HMGIC fusion partner-like 2	6.56356	5.69685	5.53	7.59889	8.15011
51506	UFC1	Ubiquitin-fold modifier conjugating enzyme 1	7.26878	8.16357	8.16819	6.8955	7.08968
5349	FXYD3	FXYD domain containing ion transport regulator 3	9.71397	9.26576	8.37126	7.938	5.28664
9862	MED24	Mediator complex subunit 24	7.42317	7.81829	8.28744	6.35091	7.34361
374395	TMEM179B	Transmembrane protein 179B	5.9298	6.45768	6.52763	5.85862	6.00501
6388	SDF2	Stromal cell-derived factor 2	7.03502	7.56184	7.73353	6.71807	7.10214
7284	TUFM	Tu translation elongation factor, mitochondrial	7.66881	8.02881	8.22318	7.55089	7.71522
9957	HS3ST1	Heparan sulfate (glucosamine) 3-O-sulfotransferase 1	6.05807	5.31799	5.30212	5.95086	6.19772
80194	TMEM134	Transmembrane protein 134	5.91528	6.50971	6.62445	5.76143	5.93888
5718	PSMD12	Proteasome (prosome, macropain) 26S subunit, non-ATPase, 12	7.46333	7.01509	6.95761	7.12276	6.95649
26122	EPC2	Enhancer of polycomb homolog 2 (Drosophila)	6.40737	7.06436	7.01254	6.72301	6.25858
81	ACTN4	Actinin, alpha 4	8.0534	6.46802	6.55019	7.59031	6.15758
3669	ISG20	Interferon stimulated exonuclease gene 20kDa	5.63305	6.61785	6.66968	6.01645	6.23469
4259	MGST3	Microsomal glutathione S-transferase 3	5.93375	7.28385	7.20494	5.57997	5.95229
8534	CHST1	Carbohydrate (keratan sulfate Gal-6) sulfotransferase 1	6.05314	5.53107	5.35299	5.83913	5.96301
6820	SULT2B1	Sulfotransferase family, cytosolic, 2B, member 1	5.37604	5.84432	6.1666	5.17533	5.11589
5825	ABCD3	ATP-binding cassette, sub-family D (ALD), member 3	7.30258	6.96791	6.81553	7.07146	6.75237
4817	NIT1	Nitrilase 1	7.2185	7.78717	7.99545	6.35893	6.2219
6934	TCF-4B	Homo sapiens mRNA for TCF-4 splice form B, partial cds.	6.70851	5.94436	5.80882	5.96162	5.69909
7844	RNF103	Ring finger protein 103	6.65496	7.59225	7.65475	7.2613	7.16112
54443	ANLN	Anillin, actin binding protein	7.02797	5.62506	5.89352	5.62217	5.34432
54187	NANS	N-acetylneuraminic acid synthase	5.94598	6.08156	6.84456	5.82041	6.17412
286133	SCARA5	Scavenger receptor class A, member 5 (putative)	6.55771	5.55002	5.39414	5.56108	8.4037
51399	TRAPPC4	Trafficking protein particle complex 4	6.39352	6.95974	6.80536	7.20886	7.11207
57396	CLK4	CDC-like kinase 4	7.20457	6.59895	6.61773	7.42289	6.66251
9551	ATP5J2	ATP synthase, H+ transporting, mitochondrial F0 complex, subunit F2	9.90863	10.7073	10.7756	9.14862	9.5548
3320	HSP90AA1	Heat shock protein 90kDa alpha (cytosolic), class A member 1	8.00897	6.69676	6.66308	6.46224	6.80726
10519	CIB1	Calcium and integrin binding 1 (calmyrin)	6.34458	7.54857	7.54082	5.9679	6.83757
347735	SERINC2	Serine incorporator 2	6.31924	6.39439	6.71289	5.87506	5.13273
26292	MYCBP	C-myc binding protein	5.60879	5.86531	6.41822	5.42774	5.49851
23770	FKBP8	FK506 binding protein 8, 38kDa	7.1634	7.52034	7.83159	6.59274	7.17672
7405	UVRAG	UV radiation resistance associated gene	6.65598	7.15918	7.50607	7.16906	6.56234
9074	CLDN6	Claudin 6	5.4954	5.76029	6.4125	5.27267	5.19038
26515	FXC1	Fracture callus 1 homolog (rat)	6.01051	6.44867	6.58306	6.1737	6.26574
79073	TMEM109	Transmembrane protein 109	7.78379	8.44472	8.51265	8.65145	8.73585
977	CD151	CD151 molecule (Raph blood group)	8.28145	8.78823	9.08117	9.26736	8.55562
7453	WARS	Tryptophanyl-tRNA synthetase	5.71676	5.77795	6.65414	6.1996	6.15168
113278	C20orf54	Chromosome 20 open reading frame 54	5.40176	5.82869	6.18046	5.33023	5.3463
9844	ELMO1	Engulfment and cell motility 1	5.74105	5.14072	5.13292	5.40271	5.68621
8536	CAMK1	Calcium/calmodulin-dependent protein kinase I	5.71979	6.19631	6.33912	6.11245	6.42607
10005	ACOT8	Acyl-CoA thioesterase 8	6.03094	6.48858	6.53426	5.71887	5.66126
3437	IFIT3	Interferon-induced protein with tetratricopeptide repeats 3	6.72761	5.99576	5.60963	6.50052	8.56543
6009	RHEB	Ras homolog enriched in brain	8.59044	8.09786	7.91716	9.4804	8.87529
10066	SCAMP2	Secretory carrier membrane protein 2	7.06216	7.75148	7.87163	7.0498	7.62564
5601	MAPK9	Mitogen-activated protein kinase 9	6.53181	6.81797	7.36344	6.35742	7.19812
114984	FLYWCH2	FLYWCH family member 2	6.45244	7.20903	7.2124	6.15192	5.92163
56256	SERTAD4	SERTA domain containing 4	5.98607	5.6659	5.38223	5.76489	5.57307
56995	TULP4	Tubby like protein 4	6.37742	6.79899	7.16429	6.99351	7.44884
51693	TRAPPC2L	Trafficking protein particle complex 2-like	6.89754	7.74211	7.68136	6.13266	6.86224
124995	MRPL10	Mitochondrial ribosomal protein L10	6.36512	6.80129	6.88098	6.37006	6.6553
7322	UBE2D2	Ubiquitin-conjugating enzyme E2D 2 (UBC4/5 homolog, yeast)	7.43395	7.73325	7.74806	7.48117	7.25666
3920	LAMP2	Lysosomal-associated membrane protein 2	7.22909	7.65165	7.73934	7.16588	7.15206
25788	FSBP	Fibrinogen silencer-binding protein.	5.92848	5.31131	5.35954	5.43636	5.24194
2150	F2RL1	Coagulation factor II (thrombin) receptor-like 1	6.26148	6.04436	5.48465	6.15261	5.33058
6300	MAPK12	Mitogen-activated protein kinase 12	5.41493	5.57974	5.932	5.21872	5.80685
55272	IMP3	IMP3, U3 small nucleolar ribonucleoprotein, homolog (yeast)	7.51891	8.1075	8.18955	8.59824	8.53529
55669	MFN1	Mitofusin 1	7.49589	7.17284	6.91498	6.73944	6.57328
55502	Hes6	Homo sapiens mRNA for HES6, complete cds.	5.56956	6.53869	6.55541	5.67218	5.72744
10161	P2RY5	Purinergic receptor P2Y, G-protein coupled, 5	6.83393	6.93506	7.84772	6.80536	6.02465
21	ABCA3	ATP-binding cassette, sub-family A (ABC1), member 3	6.83049	7.19497	7.66576	5.5651	6.18209
54843	SYTL2	Synaptotagmin-like 2	5.44926	6.36142	6.24781	5.36166	6.05813
5493	PPL	Periplakin	7.54	6.27911	6.3933	5.49873	5.78061
47	ACLY	ATP citrate lyase	7.72149	8.11949	8.36382	7.25167	8.72774
6920	TCEA3	Transcription elongation factor A (SII), 3	5.48866	5.83724	6.41465	5.3579	5.36945
23198	PSME4	Proteasome (prosome, macropain) activator subunit 4	7.2289	6.78305	6.55101	7.51303	7.50939
51227	PIGP	Phosphatidylinositol glycan anchor biosynthesis, class P	6.33428	6.71305	6.90756	5.97474	6.23862
55114	ARHGAP17	Rho GTPase activating protein 17	6.97579	6.42614	6.41022	7.26092	7.16931
9592	IER2	Immediate early response 2	6.38687	5.71913	5.30593	5.56133	5.59622
64968	MRPS6	Mitochondrial ribosomal protein S6	8.66466	8.07857	7.6706	7.50212	7.71674
64764	CREB3L2	CAMP responsive element binding protein 3-like 2	5.64236	5.72604	6.51983	6.94607	6.06498
64063	PRSS22	Protease, serine, 22	5.19037	5.68821	6.14533	5.19721	5.01148
84057	MND1	Meiotic nuclear divisions 1 homolog (S. cerevisiae)	6.26815	5.45915	5.51168	5.8991	5.47522
642843	CPSF4L	Cleavage and polyadenylation specific factor 4-like	6.91656	5.94807	5.76356	5.30815	5.30563
57821	C1orf114	Chromosome 1 open reading frame 114	6.53127	7.46963	7.17532	5.53191	5.7992
9382	COG1	Component of oligomeric golgi complex 1	5.70209	6.13255	6.33526	5.915	6.17465
64840	PORCN	Porcupine homolog (Drosophila)	5.77755	6.37169	6.55389	7.21615	5.77696
8553	BHLHE40	Basic helix-loop-helix family, member e40	8.95098	10.4629	10.1575	9.54633	8.82436
54998	AURKAIP1	Aurora kinase A interacting protein 1	8.40725	8.90242	9.07041	7.51467	7.96783
51202	DDX47	DEAD (Asp-Glu-Ala-Asp) box polypeptide 47	7.74092	7.09637	7.26666	7.0747	6.99038
10423	CDIPT	CDP-diacylglycerol--inositol 3-phosphatidyltransferase (phosphatidylinositol synthase)	7.02263	7.43537	7.67372	7.01681	7.06198
3659	IRF1	Interferon regulatory factor 1	6.46642	7.11823	7.51849	6.28642	7.46281
7515	XRCC1	X-ray repair complementing defective repair in Chinese hamster cells 1	6.62635	5.87736	5.8991	5.78192	5.81765
8517	IKBKG	Inhibitor of kappa light polypeptide gene enhancer in B-cells, kinase gamma	5.76055	5.95457	6.37777	5.54026	6.40474
5802	PTPRS	Protein tyrosine phosphatase, receptor type, S	6.54923	5.8449	5.8456	7.7233	6.37148
51259	TMEM216	Transmembrane protein 216	5.78304	6.22419	6.44192	5.71135	5.70947
8574	AKR7A2	Aldo-keto reductase family 7, member A2 (aflatoxin aldehyde reductase)	5.88191	6.21805	6.37893	5.67065	5.78598
374897	SBSN	Suprabasin	6.06412	5.58346	5.45296	5.48637	5.92897
5515	PPP2CA	Protein phosphatase 2 (formerly 2A), catalytic subunit, alpha isoform	10.0944	9.70854	9.30283	9.4151	9.33057
6249	CLIP1	CAP-GLY domain containing linker protein 1	6.65205	5.98261	6.02081	6.05212	5.82987
2936	GSR	Glutathione reductase	5.66443	6.58022	6.45745	5.29796	6.32728
6352	CCL5	Chemokine (C-C motif) ligand 5	6.93278	6.85794	5.6907	6.71495	8.5486
256586	LYSMD2	LysM, putative peptidoglycan-binding, domain containing 2	6.42419	5.51191	5.53385	5.34383	6.25257
230	ALDOC	Aldolase C, fructose-bisphosphate	8.08021	7.16861	7.25524	6.19823	5.13456
10263	CDK2AP2	Cyclin-dependent kinase 2 associated protein 2	5.76596	6.50748	6.54471	6.34763	6.30328
11179	ZNF277	Zinc finger protein 277	7.54386	7.23306	6.95084	6.50488	6.67007
51287	CHCHD8	Coiled-coil-helix-coiled-coil-helix domain containing 8	5.29225	5.55892	5.93598	5.25052	5.58698
11211	FZD10	Frizzled homolog 10 (Drosophila)	5.15821	5.28484	6.17163	5.51166	5.40122
677	ZFP36L1	Zinc finger protein 36, C3H type-like 1	10.43	10.0222	9.4284	10.7278	10.9396
200634	KRTCAP3	Keratinocyte associated protein 3	7.98083	8.81699	8.77808	7.38874	5.81037
373156	GSTK1	Glutathione S-transferase kappa 1	6.8138	7.65658	7.68969	6.81382	6.33437
64218	SEMA4A	Sema domain, immunoglobulin domain (Ig), transmembrane domain (TM) and short cytoplasmic domain, (semaphorin) 4A	5.64224	5.85927	6.41762	5.47447	5.29701
114897	C1QTNF1	C1q and tumor necrosis factor related protein 1	5.58764	5.14239	5.15375	5.21698	5.78659
135154	C6orf57	Chromosome 6 open reading frame 57	5.84105	6.57835	6.49539	5.78359	6.26261
10735	STAG2	Stromal antigen 2	6.9018	6.12438	6.27331	6.52543	6.41317
284340	CXCL17	Chemokine (C-X-C motif) ligand 17	5.38974	6.02269	6.2753	5.16553	5.14084
55450	CAMK2N1	Calcium/calmodulin-dependent protein kinase II inhibitor 1	7.02065	8.0805	7.86875	6.73395	7.19907
4739	DQ894902		6.77983	6.30737	5.89932	8.06921	5.88741
54751	FBLIM1	Filamin binding LIM protein 1	6.02579	5.24086	5.47669	7.91875	5.7787
27175	TUBG2	Tubulin, gamma 2	5.49826	5.89849	6.20134	5.78045	5.6209
114789	SLC25A25	Solute carrier family 25 (mitochondrial carrier; phosphate carrier), member 25	6.91166	5.51535	5.85806	6.3705	5.82066
3855	KRT7	Keratin 7	9.22594	9.78519	10.1766	6.66751	5.28784
29945	ANAPC4	Anaphase promoting complex subunit 4	6.13358	6.70064	6.94426	5.97738	6.35182
163732	CITED4	Cbp/p300-interacting transactivator, with Glu/Asp-rich carboxy-terminal domain, 4	6.9778	6.17247	5.66806	5.88326	5.24826
81490	PTDSS2	Phosphatidylserine synthase 2	6.21285	6.95459	6.97772	5.40606	5.90928
4700	NDUFA6	NADH dehydrogenase (ubiquinone) 1 alpha subcomplex, 6	8.89585	9.1885	9.33325	8.46036	7.72304
10947	AP3M2	Adaptor-related protein complex 3, mu 2 subunit	5.49994	5.41351	5.97998	5.29284	5.90346
130814	PQLC3	PQ loop repeat containing 3	5.36735	5.80846	6.16687	5.64349	6.06627
558	AXL	AXL receptor tyrosine kinase	6.9023	6.37672	5.85089	10.1064	10.8837
5499	PPP1CA	Protein phosphatase 1, catalytic subunit, alpha isoform	7.92068	8.02028	8.48496	6.78053	7.56125
123207	C15orf40	Chromosome 15 open reading frame 40	6.09327	6.62944	6.74246	5.676	6.15917
55651	NHP2	NHP2 ribonucleoprotein homolog (yeast)	7.41588	8.06656	8.21636	7.10156	8.13452
51466	EVL	Enah/Vasp-like	5.58823	5.11396	5.07554	5.39945	5.3539
9055	PRC1	Protein regulator of cytokinesis 1	7.65529	6.24511	6.23902	6.68808	5.43285
5611	DNAJC3	DnaJ (Hsp40) homolog, subfamily C, member 3	6.11486	6.52682	6.69695	7.32874	6.70854
10099	TSPAN3	Tetraspanin 3	5.92543	5.93843	6.6851	6.38979	6.16466
51596	CUTA	CutA divalent cation tolerance homolog (E. coli)	7.53337	8.02245	8.16846	6.66144	7.29586
9215	LARGE	Like-glycosyltransferase	6.0576	7.4806	6.85287	6.98907	6.85699
308	ANXA5	Annexin A5	9.78098	9.18228	8.97565	9.84293	10.0888
7812	CSDE1	Cold shock domain containing E1, RNA-binding	7.80623	8.27314	8.33908	8.63982	7.69705
10186	LHFP	Lipoma HMGIC fusion partner	5.94582	5.58061	5.33331	7.43002	6.49092
10238	WDR68	WD repeat domain 68	7.06062	7.50439	7.88033	7.37847	7.59222
55119	PRPF38B	PRP38 pre-mRNA processing factor 38 (yeast) domain containing B	6.26583	5.2136	5.52459	5.78954	5.57562
960	CD44	CD44 molecule (Indian blood group)	6.5284	5.90574	5.60248	6.85783	7.34917
79170	ATAD4	ATPase family, AAA domain containing 4	6.1453	6.85335	6.95744	5.19277	5.14617
8343	HIST1H2BF	Histone cluster 1, H2bf	5.44344	5.97972	6.72358	5.54579	5.15592
54502	RBM47	RNA binding motif protein 47	6.84476	7.21125	7.37785	6.01744	5.53695
9034	CCRL2	Chemokine (C-C motif) receptor-like 2	5.96697	5.18653	5.22279	5.37781	6.03465
1282	COL4A1	Collagen, type IV, alpha 1	7.5901	6.00346	5.78662	10.3805	10.2184
23075	SWAP70	SWAP-70 protein	6.55913	5.6172	5.70524	6.6225	6.19307
489	ATP2A3	ATPase, Ca++ transporting, ubiquitous	5.41538	5.85846	6.10565	5.34427	5.55888
85451	UNK	Unkempt homolog (Drosophila)	6.51275	5.80064	5.94934	5.96962	5.75492
10278	EFS	Embryonal Fyn-associated substrate	7.39872	7.5551	7.85545	7.12002	7.14038
51193	ZNF639	Zinc finger protein 639	6.93393	6.52631	6.42422	7.38353	7.12209
10681	GNB5	Guanine nucleotide binding protein (G protein), beta 5	5.49332	5.55295	6.3146	5.33357	5.66271
10531	PITRM1	Pitrilysin metallopeptidase 1	6.88634	5.97566	6.29681	6.55623	7.18983
5832	ALDH18A1	Aldehyde dehydrogenase 18 family, member A1	6.60079	5.54733	5.81158	8.29202	6.31973
90273	CEACAM21	Carcinoembryonic antigen-related cell adhesion molecule 21	8.64303	7.6603	7.43392	5.5544	5.36578
1999	ELF3	E74-like factor 3 (ets domain transcription factor, epithelial-specific )	6.93327	7.45321	7.57185	5.94045	5.36826
440689	HIST2H2BF	Histone cluster 2, H2bf	5.32674	5.75986	5.92839	5.43765	5.4043
5420	PODXL	Podocalyxin-like	5.57167	5.8623	6.42502	5.20416	5.3321
8572	PDLIM4	PDZ and LIM domain 4	7.01129	8.07836	8.27784	9.84308	8.62785
80135	BXDC5	Brix domain containing 5	8.33283	8.00702	7.72648	7.35004	7.43461
55593	OTUD5	OTU domain containing 5	7.45064	6.82507	6.6878	7.58978	6.68693
2271	FH	Fumarate hydratase	6.96798	7.34388	7.65805	6.52852	6.75307
80781	COL18A1	Collagen, type XVIII, alpha 1	5.92187	5.20971	5.29478	7.37726	7.45294
2590	GALNT2	UDP-N-acetyl-alpha-D-galactosamine:polypeptide N-acetylgalactosaminyltransferase 2 (GalNAc-T2)	5.90237	5.35664	5.33587	6.62396	6.54341
6643	SNX2	Sorting nexin 2	8.74961	8.47434	8.12604	8.06537	9.16896
221421	RSPH9	Radial spoke head 9 homolog (Chlamydomonas)	5.61592	6.41604	6.4569	5.60193	5.48161
1317	SLC31A1	Solute carrier family 31 (copper transporters), member 1	6.02662	6.6797	6.66496	6.42383	6.33187
7124	TNF	Tumor necrosis factor (TNF superfamily, member 2)	5.88301	5.2517	5.35524	5.13488	5.15545
10518	CIB2	Calcium and integrin binding family member 2	6.29077	6.9115	6.81448	6.24039	5.25593
353116	RILPL1	Rab interacting lysosomal protein-like 1	5.65587	6.10768	6.19514	6.41837	6.08309
26030	PLEKHG3	Pleckstrin homology domain containing, family G (with RhoGef domain) member 3	5.82599	6.32849	6.63053	5.7638	5.47872
29887	SNX10	Sorting nexin 10	6.40238	7.49982	7.30802	6.24205	7.63902
25771	TBC1D22A	TBC1 domain family, member 22A	7.21276	7.81958	7.78092	6.5092	6.72482
91179	SCARF2	Scavenger receptor class F, member 2	5.8509	6.66784	6.70543	7.66522	8.63793
374655	ZNF710	Zinc finger protein 710	5.46459	6.1099	6.11721	5.59972	5.59659
65125	WNK1	WNK lysine deficient protein kinase 1	6.01182	6.00942	6.60753	6.66798	6.75575
1340	COX6B1	Cytochrome c oxidase subunit Vib polypeptide 1 (ubiquitous)	9.20182	10.0135	9.9656	8.36009	8.69108
1386	ATF2	Activating transcription factor 2	6.27842	6.6961	6.80295	7.20745	6.72051
3980	LIG3	Ligase III, DNA, ATP-dependent	6.96213	5.8934	5.84593	6.50159	5.64025
91768	CABLES1	Cdk5 and Abl enzyme substrate 1	6.16256	5.19587	5.40067	6.43896	5.57917
200845	KCTD6	Potassium channel tetramerisation domain containing 6	6.71631	6.09278	6.05432	7.19725	7.54414
7106	TSPAN4	Tetraspanin 4	5.62091	5.99852	6.22418	6.44729	6.79225
10960	LMAN2	Lectin, mannose-binding 2	5.59539	5.55491	6.13034	6.10644	5.93352
91612	CHURC1	Churchill domain containing 1	6.29658	6.78856	7.01547	6.01279	6.08487
10556	RPP30	Ribonuclease P/MRP 30kDa subunit	6.77251	6.30783	6.12544	5.94915	6.26725
10095	ARPC1B	Actin related protein 2/3 complex, subunit 1B, 41kDa	7.16805	7.5934	7.90097	6.7453	8.21009
83937	RASSF4	Ras association (RalGDS/AF-6) domain family member 4	5.8152	5.30877	5.19689	5.58863	5.31265
79971	GPR177	G protein-coupled receptor 177	5.84	6.18293	6.62166	6.46248	6.32487
80219	COQ10B	Coenzyme Q10 homolog B (S. cerevisiae)	6.47081	5.89993	5.6786	6.11297	6.02024
127262	TPRG1L	Tumor protein p63 regulated 1-like	7.93115	7.43593	7.37397	7.25969	7.35807
84958	SYTL1	Synaptotagmin-like 1	6.07364	6.46115	6.93107	5.64661	5.32392
54939	COMMD4	COMM domain containing 4	6.22945	6.73726	6.75368	5.75673	6.42912
9351	SLC9A3R2	Solute carrier family 9 (sodium/hydrogen exchanger), member 3 regulator 2	6.06011	6.44348	6.81438	5.63555	5.99812
8402	SLC25A11	Solute carrier family 25 (mitochondrial carrier; oxoglutarate carrier), member 11	6.37617	6.70007	6.86414	5.69174	5.95453
27309	ZNF330	Zinc finger protein 330	7.50153	7.10643	6.88892	7.2488	7.15678
152007	GLIPR2	GLI pathogenesis-related 2	5.43575	5.28948	5.19367	5.65468	6.57105
3029	HAGH	Hydroxyacylglutathione hydrolase	7.12273	8.27277	7.91196	6.38853	6.13927
29984	RHOD	Ras homolog gene family, member D	6.3095	6.81496	6.80282	5.83988	5.37767
8562	DENR	Density-regulated protein	5.27807	5.67138	5.74294	5.21262	5.51217
9022	CLIC3	Chloride intracellular channel 3	5.21444	5.54669	5.68864	5.20602	5.21009
147700	KLC3	Kinesin light chain 3	7.24988	6.81102	6.57445	6.07448	5.35704
115572	FAM46B	Family with sequence similarity 46, member B	5.74175	5.27739	5.25742	6.30296	5.2477
653107	LOC653107		5.81461	5.49597	5.23108	5.45385	5.18666
728113	ANXA8L1	Annexin A8-like 1	5.81461	5.49597	5.23108	5.45385	5.18666
10390	CEPT1	Choline/ethanolamine phosphotransferase 1	7.73449	7.33687	7.17515	7.37034	7.98855
128240	APOA1BP	Apolipoprotein A-I binding protein	6.99962	7.81172	7.83255	6.35341	6.70877
11343	MGLL	Monoglyceride lipase	5.71877	5.25463	5.25341	5.61416	5.62019
9852	EPM2AIP1	EPM2A (laforin) interacting protein 1	6.24064	5.81634	5.72946	5.8953	5.61358
3006	HIST1H1C	Histone cluster 1, H1c	10.3082	11.1514	12.1078	10.3412	7.97586
79622	SNRNP25	Small nuclear ribonucleoprotein 25kDa (U11/U12)	6.16157	6.92745	6.75767	6.0677	5.98046
84617	TUBB6	Tubulin, beta 6	7.46677	6.88609	6.61976	8.39481	8.40203
8464	SUPT3H	Suppressor of Ty 3 homolog (S. cerevisiae)	7.89969	7.4488	7.1319	6.75198	6.6826
4610	MYCL1	V-myc myelocytomatosis viral oncogene homolog 1, lung carcinoma derived (avian)	5.58551	6.44492	6.70671	5.58802	5.28675
3155	HMGCL	3-hydroxymethyl-3-methylglutaryl-Coenzyme A lyase	6.55927	7.03475	7.17682	6.38371	6.85144
10162	LPCAT3	Lysophosphatidylcholine acyltransferase 3	6.15552	6.34576	6.78617	6.05116	6.29629
729777	LOC729777		5.57238	5.77696	6.10908	5.34313	5.7045
114609	TIRAP	Toll-interleukin 1 receptor (TIR) domain containing adaptor protein	5.60245	5.86381	5.99892	5.37611	6.03244
10010	TANK	TRAF family member-associated NFKB activator	6.35086	5.86976	5.70742	6.29267	6.18241
2166	FAAH	fatty acid amide hydrolase	5.22982	5.44182	5.765	5.20039	5.26782
23604	DAPK2	Death-associated protein kinase 2	5.77644	5.3004	5.25996	5.52016	5.35537
84300	C6orf125	Chromosome 6 open reading frame 125	8.77109	9.78811	9.58948	8.64876	8.85068
274	BIN1	Bridging integrator 1	6.43929	6.10976	5.83627	6.39708	7.18718
11152	WDR45	WD repeat domain 45	7.11597	6.46303	6.382	6.36242	6.02072
91368	CDKN2AIPNL	CDKN2A interacting protein N-terminal like	6.50355	7.28289	7.20324	5.94529	5.90631
8935	SKAP2	Src kinase associated phosphoprotein 2	6.01106	6.6372	6.73416	5.54913	6.43188
7805	LAPTM5	Lysosomal multispanning membrane protein 5	5.97711	5.35871	5.29166	5.51351	5.72054
149428	BNIPL	BCL2/adenovirus E1B 19kD interacting protein like	6.06973	5.4261	5.44192	5.215	5.14144
27085	MTBP	Mdm2, transformed 3T3 cell double minute 2, p53 binding protein (mouse) binding protein, 104kDa	5.9636	5.43743	5.33775	6.37546	5.62098
1428	CRYM	Crystallin, mu	5.18875	6.15493	6.77865	5.13157	5.15837
1155	TBCB	Tubulin folding cofactor B	7.58194	8.26326	8.32005	7.82142	8.14258
6603	SMARCD2	SWI/SNF related, matrix associated, actin dependent regulator of chromatin, subfamily d, member 2	6.75623	7.48863	7.58342	6.32946	6.80725
29907	SNX15	Sorting nexin 15	5.35854	5.82948	6.12103	5.43931	5.77455
126969	SLC44A3	Solute carrier family 44, member 3	6.28107	6.44468	6.91777	5.36456	5.18288
345611	IRGM	Immunity-related GTPase family, M	8.13508	7.67353	7.39327	7.79018	8.74313
2103	ESRRB	Estrogen-related receptor beta	5.32551	6.45856	6.60645	5.36573	5.25738
94103	ORMDL3	ORM1-like 3 (S. cerevisiae)	7.05825	7.52073	7.5733	7.6504	6.88274
65979	PHACTR4	Phosphatase and actin regulator 4	7.7768	9.85618	9.28147	8.292	6.7774
25977	NECAP1	NECAP endocytosis associated 1	5.8111	6.31512	6.30246	6.35646	6.38532
22954	TRIM32	Tripartite motif-containing 32	6.62513	5.83398	5.97274	7.2162	6.51207
55108	BSDC1	BSD domain containing 1	7.88523	6.9007	7.22845	7.20053	6.41379
79817	MOBKL2B	MOB1, Mps One Binder kinase activator-like 2B (yeast)	5.65118	5.23325	5.21434	5.20707	5.19991
84866	TMEM25	Transmembrane protein 25	5.31022	5.41492	5.8189	5.17529	5.28373
11172	INSL6	Insulin-like 6	6.03598	6.92065	6.74468	5.63278	5.52095
8507	ENC1	Ectodermal-neural cortex (with BTB-like domain)	6.09554	5.37657	5.39713	6.34003	6.46615
6284	S100A13	S100 calcium binding protein A13	8.03794	9.4338	9.39926	6.74234	8.30792
84105	PCBD2	pterin-4 alpha-carbinolamine dehydratase/dimerization cofactor of hepatocyte nuclear factor 1 alpha	6.83901	7.50183	7.56667	6.055	6.53791
81688	C6orf62	Chromosome 6 open reading frame 62	6.55819	5.94948	5.88111	6.68725	6.25458
150223	YDJC	YdjC homolog (bacterial)	5.37247	5.55137	6.00663	5.42948	5.32441
84650	EBPL	Emopamil binding protein-like	5.67948	7.11021	6.85943	6.05511	6.40882
339123	JMJD8	Jumonji domain containing 8	6.00342	6.33069	6.56623	5.71036	6.04768
57150	C6orf162	Chromosome 6 open reading frame 162	6.63935	7.28359	7.3614	6.24314	6.28408
7040	TGFB1	Transforming growth factor, beta 1	5.30273	5.30018	5.82785	5.48479	5.50861
27183	VPS4A	Vacuolar protein sorting 4 homolog A (S. cerevisiae)	5.99807	6.35568	6.4415	5.85423	6.09195
1175	AP2S1	Adaptor-related protein complex 2, sigma 1 subunit	6.32259	6.51433	6.81251	6.02999	6.34783
2104	ESRRG	Estrogen-related receptor gamma	5.25472	5.35374	5.66898	5.18126	5.26339
2697	GJA1	Gap junction protein, alpha 1, 43kDa	11.5488	11.0229	10.4838	12.7795	11.7315
3241	HPCAL1	Hippocalcin-like 1	5.64481	5.84642	6.10562	5.62903	5.50065
9052	GPRC5A	G protein-coupled receptor, family C, group 5, member A	6.3434	5.91738	5.74328	5.93529	5.66485
171177	RHOV	Ras homolog gene family, member V	7.01678	6.28498	6.26523	5.21595	5.14702
402	ARL2	ADP-ribosylation factor-like 2	5.21882	5.36178	5.73473	5.66792	5.51612
5257	PHKB	Phosphorylase kinase, beta	5.84319	6.33759	6.43778	5.62232	5.55517
114907	FBXO32	F-box protein 32	5.79693	5.24483	5.34363	8.0781	5.34612
81788	NUAK2	NUAK family, SNF1-like kinase, 2	5.64798	6.20035	6.36715	5.54371	6.01843
11030	RBPMS	RNA binding protein with multiple splicing	6.79716	6.24281	6.18968	8.30132	6.5473
54908	CCDC99	Coiled-coil domain containing 99	5.66719	5.34376	5.2829	5.3544	5.39421
10105	PPIF	Peptidylprolyl isomerase F	6.87554	6.11363	6.22814	6.48577	6.6104
4848	CNOT2	CCR4-NOT transcription complex, subunit 2	7.03548	6.45655	6.56021	6.68252	6.47894
1891	ECH1	Enoyl Coenzyme A hydratase 1, peroxisomal	9.17968	8.72987	8.57232	7.49003	7.79664
5372	PMM1	Phosphomannomutase 1	6.49909	5.80593	5.79542	5.98062	5.9357
2296	FOXC1	Forkhead box C1	6.0626	5.3953	5.40048	5.5047	5.43995
587	BCAT2	Branched chain aminotransferase 2, mitochondrial	5.8397	6.08798	6.4744	6.2011	5.93398
348	APOE	Apolipoprotein E	5.88517	5.18041	5.15186	6.64785	6.09594
4942	OAT	Ornithine aminotransferase (gyrate atrophy)	6.47455	7.02029	7.33039	8.76502	8.72649
256949	KANK3	KN motif and ankyrin repeat domains 3	5.88328	6.65742	6.64155	5.5237	5.52672
22836	RHOBTB3	Rho-related BTB domain containing 3	5.69704	5.14415	5.27722	5.91916	6.33835
8834	TMEM11	Transmembrane protein 11	9.24329	8.79303	8.6628	9.24701	8.72393
56834	GPR137	G protein-coupled receptor 137	5.69601	5.82242	6.2867	5.49402	5.52445
11240	PADI2	Peptidyl arginine deiminase, type II	5.23582	5.28752	5.9077	5.10698	5.12963
1512	CTSH	Cathepsin H	8.66964	7.80491	7.73006	7.66759	8.55976
79768	C15orf29	Chromosome 15 open reading frame 29	5.9493	5.56957	5.60397	5.91029	5.95778
5094	PCBP2	Poly(rC) binding protein 2	9.43305	8.54231	8.96759	8.594	8.67807
9144	SYNGR2	Synaptogyrin 2	5.66188	5.83858	6.15724	5.5285	5.51476
25939	SAMHD1	SAM domain and HD domain 1	6.82248	6.35402	5.95191	5.95832	6.81037
53838	C11orf24	Chromosome 11 open reading frame 24	6.02498	6.45302	6.64973	6.99857	7.79562
8529	CYP4F2	Cytochrome P450, family 4, subfamily F, polypeptide 2	6.19996	6.66468	6.72499	6.07357	6.29817
37	ACADVL	Acyl-Coenzyme A dehydrogenase, very long chain	6.66906	6.7612	7.15063	6.16668	6.259
7097	TLR2	Toll-like receptor 2	6.45457	6.17002	5.80816	6.89298	6.66872
7750	ZMYM2	Zinc finger, MYM-type 2	7.93942	7.59476	7.46584	7.76281	6.93118
10797	MTHFD2	Methylenetetrahydrofolate dehydrogenase (NADP+ dependent) 2, methenyltetrahydrofolate cyclohydrolase	5.92054	5.30365	5.43277	7.19218	6.05935
56674	TMEM9B	TMEM9 domain family, member B	5.71058	6.02635	6.30972	5.45547	6.18547
8446	DUSP11	Dual specificity phosphatase 11 (RNA/RNP complex 1-interacting)	7.78386	7.8437	7.87467	7.75414	7.26443
6160	CR595074	full-length cDNA clone CS0DI015YG06 of Placenta Cot 25-normalized of Homo sapiens (human).	7.82819	8.188	8.29197	7.17286	6.98419
7399	USH2A	Usher syndrome 2A (autosomal recessive, mild)	7.82015	7.0317	6.88433	7.55415	7.22531
7008	TEF	Thyrotrophic embryonic factor	6.21263	6.18011	6.98031	5.95575	6.07582
5660	PSAP	Prosaposin	9.06432	8.14887	8.08491	7.68479	9.34924
10477	UBE2E3	Ubiquitin-conjugating enzyme E2E 3 (UBC4/5 homolog, yeast)	6.03098	5.41934	5.59321	5.44606	5.47285
10009	ZBTB33	Zinc finger and BTB domain containing 33	6.8501	6.27627	6.30885	6.36994	6.06801
857	CAV1	Caveolin 1, caveolae protein, 22kDa	6.67876	7.73568	7.95288	8.25557	8.19806
84987	C12orf62	Chromosome 12 open reading frame 62	8.33713	8.94133	8.93081	8.05714	7.94959
126	ADH1C	Alcohol dehydrogenase 1C (class I), gamma polypeptide	5.17136	5.32664	5.54474	5.20539	6.14862
1432	MAPK14	Mitogen-activated protein kinase 14	5.71053	5.75438	6.16958	5.66183	5.98444
84315	MON1A	MON1 homolog A (yeast)	5.42728	5.75568	5.86358	5.38514	5.54619
126393	HSPB6	Heat shock protein, alpha-crystallin-related, B6	7.55208	6.77504	6.92552	8.25637	6.11636
83549	UCK1	Uridine-cytidine kinase 1	5.44733	5.71055	5.87977	5.36533	5.3525
53828	FXYD4	FXYD domain containing ion transport regulator 4	5.10228	5.62084	5.49547	5.11336	5.09964
256281	UGPP	Homo sapiens UGPP mRNA for uridine diphosphate glucose pyrophosphatase, complete cds.	5.25685	5.15447	5.67764	5.17211	5.1194
653325	LOC653325		5.26998	5.64448	6.03021	5.22093	5.19451
285237	C3orf38	Chromosome 3 open reading frame 38	7.7429	8.33718	8.55863	7.49233	7.57301
2625	GATA3	GATA binding protein 3	7.06021	7.56389	7.91011	6.80068	5.2407
3012	HIST1H2AE	Histone cluster 1, H2ae	8.64912	8.30032	8.05815	8.50144	6.22014
152877	FAM53A	Family with sequence similarity 53, member A	6.40591	6.81373	7.0206	6.884	7.314
25777	UNC84B	Unc-84 homolog B (C. elegans)	8.44272	7.70905	7.7798	7.62659	7.16389
6683	SPAST	Spastin	6.45372	5.78386	5.91639	5.8806	5.75085
383	ARG1	Arginase, liver	6.50566	8.30464	8.05081	5.2675	5.18818
7421	VDR	Vitamin D (1,25- dihydroxyvitamin D3) receptor	6.44392	5.75307	5.66192	6.183	5.13669
55743	CHFR	Checkpoint with forkhead and ring finger domains	5.83082	6.46447	6.5568	5.86158	6.3277
8661	EIF3A	Eukaryotic translation initiation factor 3, subunit A	7.84119	7.11482	7.20989	7.61953	7.0179
128989	DKFZp761P1	Homo sapiens cDNA FLJ32899 fis, clone TESTI2005408, highly similar to SER/THR-RICH PROTEIN T10 IN DGCR REGION.	5.82225	6.61179	6.40404	5.59018	6.42703
3858	DQ896675		6.35102	6.94039	6.90811	6.5173	6.61493
10628	TXNIP	Thioredoxin interacting protein	10.9502	10.2954	9.79903	8.75592	9.46291
51280	GOLM1	Golgi membrane protein 1	5.49293	5.44163	6.32718	5.28318	5.7547
54433	GAR1	GAR1 ribonucleoprotein homolog (yeast)	8.45381	7.73949	7.65671	7.94537	8.26563
3268	AGFG2	ArfGAP with FG repeats 2	6.7467	6.42019	6.10078	5.66064	5.95603
219899	TBCEL	Tubulin folding cofactor E-like	5.64235	6.46048	6.32646	6.0749	7.28593
392	ARHGAP1	Rho GTPase activating protein 1	6.13371	6.19055	6.69095	6.90842	6.55205
26160	IFT172	Intraflagellar transport 172 homolog (Chlamydomonas)	5.85254	6.2603	6.37246	5.68414	5.72419
522	ATP5J	ATP synthase, H+ transporting, mitochondrial F0 complex, subunit F6	8.27222	8.64848	8.89412	7.95757	8.31406
10262	SF3B4	Splicing factor 3b, subunit 4, 49kDa	7.35413	6.61913	6.79582	6.97	7.01514
7325	UBE2E2	Ubiquitin-conjugating enzyme E2E 2 (UBC4/5 homolog, yeast)	7.61455	6.89747	7.02979	7.3864	7.72089
3281	HSBP1	Heat shock factor binding protein 1	6.40639	6.86928	6.91847	6.20624	6.75021
56667	MUC13	Mucin 13, cell surface associated	5.62437	6.72342	6.51271	5.294	5.29433
63935	PCIF1	PDX1 C-terminal inhibiting factor 1	6.06112	5.63659	5.68844	6.04438	5.78166
123920	CMTM3	CKLF-like MARVEL transmembrane domain containing 3	6.37032	5.73314	5.73387	7.13348	8.65716
10493	VAT1	Vesicle amine transport protein 1 homolog (T. californica)	6.12424	6.29192	6.65728	6.84037	7.41211
57721	METTL14	Methyltransferase like 14	6.48495	5.65322	5.79402	5.9956	5.69389
23645	PPP1R15A	Protein phosphatase 1, regulatory (inhibitor) subunit 15A	8.24143	7.18846	7.3272	9.45315	8.27212
839	CASP6	Caspase 6, apoptosis-related cysteine peptidase	5.59431	6.01399	6.23207	6.05209	5.6234
84284	C1orf57	Chromosome 1 open reading frame 57	6.15196	6.37555	6.67678	5.85815	5.91566
80148	PQLC1	PQ loop repeat containing 1	6.51279	7.13356	7.08763	7.55014	6.49133
85025	TMEM60	Transmembrane protein 60	7.02467	7.98016	7.76241	7.8089	7.31374
2762	GMDS	GDP-mannose 4,6-dehydratase	7.3828	6.80243	6.763	6.15991	6.11348
9149	DYRK1B	Dual-specificity tyrosine-(Y)-phosphorylation regulated kinase 1B	6.07104	6.49712	6.68521	6.21117	5.67651
338442	NIACR1	Niacin receptor 1	6.04131	6.74437	7.09069	5.45101	5.5041
90639	COX19	COX19 cytochrome c oxidase assembly homolog (S. cerevisiae)	5.90599	6.45503	6.42543	5.86834	6.2284
3376	IARS	Isoleucyl-tRNA synthetase	6.35483	5.35027	5.63127	7.04194	6.58659
7566	ZNF18	Zinc finger protein 18	5.99332	6.36356	6.67969	5.81041	6.26519
55258	THNSL2	Threonine synthase-like 2 (S. cerevisiae)	5.43244	5.76653	5.86868	5.35437	5.4179
51704	GPRC5B	G protein-coupled receptor, family C, group 5, member B	5.60731	5.15507	5.1301	5.94728	6.34107
2353	FOS	V-fos FBJ murine osteosarcoma viral oncogene homolog	9.97554	9.16288	9.0916	8.66952	9.2185
6397	SEC14L1	SEC14-like 1 (S. cerevisiae)	5.80353	6.35507	6.53889	5.73143	5.80727
55144	LRRC8D	Leucine rich repeat containing 8 family, member D	6.42839	7.01668	7.15095	6.57133	6.35732
7168	TPM1	Tropomyosin 1 (alpha)	8.65912	7.99567	7.876	9.81843	8.72286
29902	C12orf24	Chromosome 12 open reading frame 24	5.92501	6.23635	6.4271	6.96128	6.81007
1075	CTSC	Cathepsin C	5.83952	5.42011	5.50139	6.15192	5.76834
27125	AFF4	AF4/FMR2 family, member 4	5.42369	5.98984	5.98869	5.97053	5.60718
54101	RIPK4	Receptor-interacting serine-threonine kinase 4	8.87858	8.24498	8.27756	8.48058	5.47638
1059	CENPB	Centromere protein B, 80kDa	6.2354	6.59853	6.78046	6.21369	7.16088
51285	RASL12	RAS-like, family 12	6.55626	5.64533	5.48344	10.1966	6.55895
908	CCT6A	Chaperonin containing TCP1, subunit 6A (zeta 1)	8.46221	7.8552	7.9801	8.07785	8.17634
5862	RAB2A	RAB2A, member RAS oncogene family	7.7674	8.06037	8.22788	8.42077	8.23491
57221	KIAA1244	KIAA1244	5.95412	6.58293	6.48763	5.5681	5.34988
166	AES	Amino-terminal enhancer of split	7.65929	7.64948	8.12192	6.54172	6.74651
286053	NSMCE2	Non-SMC element 2, MMS21 homolog (S. cerevisiae)	7.55923	7.26428	6.83127	6.92285	6.8528
5720	PSME1	Proteasome (prosome, macropain) activator subunit 1 (PA28 alpha)	8.46143	9.04261	9.13793	7.75571	8.68925
54962	TIPIN	TIMELESS interacting protein	6.47712	5.89351	5.98469	6.53943	6.58702
9788	MTSS1	Metastasis suppressor 1	5.86802	6.15475	6.71892	6.0488	5.24998
51474	LIMA1	LIM domain and actin binding 1	6.58835	6.05758	6.02446	7.60301	7.13556
3433	IFIT2	Interferon-induced protein with tetratricopeptide repeats 2	6.43624	5.45732	5.25795	6.3447	7.7089
91012	LASS5	LAG1 homolog, ceramide synthase 5	6.58263	6.74797	7.07101	6.56676	7.00041
51434	ANAPC7	Anaphase promoting complex subunit 7	7.51629	7.20555	7.01257	7.4091	7.08401
23426	GRIP1	Glutamate receptor interacting protein 1	5.73296	5.3397	5.24298	5.46453	5.27049
3158	HMGCS2	3-hydroxy-3-methylglutaryl-Coenzyme A synthase 2 (mitochondrial)	5.65175	7.62154	8.10238	5.3444	6.23411
64834	ELOVL1	Elongation of very long chain fatty acids (FEN1/Elo2, SUR4/Elo3, yeast)-like 1	6.54457	7.16894	7.13863	6.61294	7.23036
51649	MRPS23	Mitochondrial ribosomal protein S23	6.10685	6.38954	6.56096	5.9412	5.89618
327	APEH	N-acylaminoacyl-peptide hydrolase	6.94018	7.36936	7.64428	6.55076	7.15083
5048	PAFAH1B1	Platelet-activating factor acetylhydrolase, isoform Ib, subunit 1 (45kDa)	7.94054	7.44283	7.18938	7.12132	7.47194
79095	C9orf16	Chromosome 9 open reading frame 16	7.36194	7.8956	7.96519	6.78866	6.44746
10116	FEM1B	Fem-1 homolog b (C. elegans)	6.23508	6.60113	6.83467	7.45324	7.64968
7021	TFAP2B	Transcription factor AP-2 beta (activating enhancer binding protein 2 beta)	5.93651	6.56493	6.7752	6.41983	5.28508
6609	SMPD1	Sphingomyelin phosphodiesterase 1, acid lysosomal	5.72996	6.48869	6.41134	6.29971	6.9521
80323	CCDC68	Coiled-coil domain containing 68	5.6757	5.84611	6.33918	5.44631	5.28838
8520	BC045673		8.28592	8.04966	7.83492	7.79869	7.7525
26580	BSCL2	Bernardinelli-Seip congenital lipodystrophy 2 (seipin)	7.77795	7.99314	8.37249	6.97355	7.6518
27336	HTATSF1	HIV-1 Tat specific factor 1	7.5979	7.2314	7.15109	7.34664	7.07832
201266	SLC39A11	Solute carrier family 39 (metal ion transporter), member 11	6.15947	6.47532	6.65345	5.59803	5.94993
9709	HERPUD1	Homocysteine-inducible, endoplasmic reticulum stress-inducible, ubiquitin-like domain member 1	8.32331	8.77609	9.13697	10.8128	9.90412
27303	RBMS3	RNA binding motif, single stranded interacting protein	5.58508	5.97461	6.44362	6.70708	6.71326
5147	PDE6D	Phosphodiesterase 6D, cGMP-specific, rod, delta	5.64298	5.84039	6.09332	5.83818	6.34919
9213	XPR1	Xenotropic and polytropic retrovirus receptor	5.37924	6.0389	5.88817	6.12228	5.67361
8773	SNAP23	Synaptosomal-associated protein, 23kDa	7.37801	6.68071	6.69065	6.9403	7.42777
1284	COL4A2	Collagen, type IV, alpha 2	6.70271	5.39439	5.29929	9.16226	8.7754
93100	NAPRT1	Nicotinate phosphoribosyltransferase domain containing 1	5.51924	5.74043	6.12778	5.60269	5.70913
6095	RORA	RAR-related orphan receptor A	6.90625	6.24222	6.07448	7.15455	6.86113
7043	TGFB3	Transforming growth factor, beta 3	6.63644	5.54772	5.43804	6.43825	5.42042
3627	CXCL10	Chemokine (C-X-C motif) ligand 10	6.1721	5.77258	5.44162	6.09439	8.52283
3960	LGALS4	Lectin, galactoside-binding, soluble, 4	6.46317	5.65154	5.75778	5.44508	5.6337
5605	MAP2K2	Mitogen-activated protein kinase kinase 2	7.00127	7.18517	7.41739	6.61552	7.02788
11221	DUSP10	Dual specificity phosphatase 10	5.2208	5.68691	5.98224	5.50573	5.92099
211	ALAS1	Aminolevulinate, delta-, synthase 1	7.32859	7.84981	7.7469	7.26977	8.25274
83590	TMUB1	Transmembrane and ubiquitin-like domain containing 1	5.95353	6.20816	6.43442	5.71164	5.60176
57215	THAP11	THAP domain containing 11	6.75555	7.11472	7.22401	6.91567	6.75178
10682	EBP	Emopamil binding protein (sterol isomerase)	6.23542	6.66224	6.95062	6.07939	6.20968
56915	EXOSC5	Exosome component 5	5.79488	5.87695	6.27029	5.38278	5.75343
81537	SGPP1	Sphingosine-1-phosphate phosphatase 1	7.27637	6.90433	6.57173	8.43585	8.23141
2888	GRB14	Growth factor receptor-bound protein 14	5.33659	5.47983	5.86627	5.66749	5.29598
1942	EFNA1	Ephrin-A1	6.60117	7.55591	7.49261	7.30774	5.37038
5631	PRPS1	Phosphoribosyl pyrophosphate synthetase 1	6.92659	6.44773	6.22615	6.82802	6.64677
54934	C12orf41	Chromosome 12 open reading frame 41	6.89634	6.62074	6.50866	7.20559	7.17763
79650	C16orf57	Chromosome 16 open reading frame 57	6.97653	6.92854	6.53057	6.19236	7.16493
5439	POLR2J	Polymerase (RNA) II (DNA directed) polypeptide J, 13.3kDa	6.68371	7.43153	7.39328	6.88031	7.14181
8125	DQ896729		6.56245	7.01006	6.72675	6.51448	6.21725
7580	ZNF32	Zinc finger protein 32	7.10499	7.05034	6.59341	6.94223	6.81369
7263	TST	Thiosulfate sulfurtransferase (rhodanese)	5.59419	5.92127	6.14225	5.60354	5.22475
9043	SPAG9	Sperm associated antigen 9	6.60023	6.3212	6.18629	6.82165	6.74204
4218	RAB8A	RAB8A, member RAS oncogene family	7.40085	7.34137	7.00096	7.05658	7.60885
6942	TCF20	Transcription factor 20 (AR1)	6.00359	5.44225	5.54936	5.76004	5.63018
157285	PRAGMIN	Homolog of rat pragma of Rnd2	5.53882	5.75109	6.03019	5.46772	5.35532
1665	DHX15	DEAH (Asp-Glu-Ala-His) box polypeptide 15	7.15621	6.32178	6.64324	6.78754	6.63399
9918	NCAPD2	Non-SMC condensin I complex, subunit D2	5.93788	5.31546	5.40792	5.71154	5.31301
5586	PKN2	Protein kinase N2	6.9615	6.50616	6.35335	6.47225	6.20267
55299	BXDC2	Brix domain containing 2	7.54224	6.93538	7.02621	7.72784	7.53396
143941	TTC36	Tetratricopeptide repeat domain 36	5.2371	5.6315	5.76127	5.15521	5.15255
6428	SFRS3	Splicing factor, arginine/serine-rich 3	6.28813	5.29994	5.75806	5.97752	5.64807
10952	SEC61B	Sec61 beta subunit	6.29903	6.90006	6.93628	6.85612	6.67027
10994	ILVBL	IlvB (bacterial acetolactate synthase)-like	6.4384	6.90494	6.93768	6.50435	6.35915
166929	SGMS2	Sphingomyelin synthase 2	6.16969	6.65371	6.66117	5.32871	5.45244
121551	BTBD11	BTB (POZ) domain containing 11	5.78464	5.42532	5.23931	6.30022	5.86226
64410	KLHL25	Kelch-like 25 (Drosophila)	5.70306	5.19209	5.2429	5.22923	5.23254
5836	PYGL	Phosphorylase, glycogen, liver	5.36147	5.80409	5.83358	5.74402	6.8886
22996	TTC39A	Tetratricopeptide repeat domain 39A	5.72969	6.12717	6.30159	5.30701	5.26717
3280	HES1	Hairy and enhancer of split 1, (Drosophila)	6.00182	6.1987	7.07029	5.45466	6.04722
116844	LRG1	Leucine-rich alpha-2-glycoprotein 1	7.33497	6.48491	6.01071	5.38252	5.77581
55700	MAP7D1	MAP7 domain containing 1	6.47097	6.98555	7.11885	7.88231	6.9189
340277	C7orf46	Chromosome 7 open reading frame 46	5.97466	6.43144	6.38193	5.40087	5.33627
5318	PKP2	Plakophilin 2	6.99675	6.78328	6.63809	5.42216	5.41919
11315	PARK7	Parkinson disease (autosomal recessive, early onset) 7	8.70422	9.32955	9.2969	7.33557	8.22747
5716	PSMD10	Proteasome (prosome, macropain) 26S subunit, non-ATPase, 10	6.3541	6.72137	6.662	5.95532	6.53044
9651	PLCH2	Phospholipase C, eta 2	5.53291	5.64411	6.2541	6.98774	5.22496
26092	TOR1AIP1	Torsin A interacting protein 1	6.74796	6.47835	6.21196	7.42794	6.96382
79443	FYCO1	FYVE and coiled-coil domain containing 1	5.69703	6.4186	6.22037	6.1778	5.89998
55916	NXT2	Nuclear transport factor 2-like export factor 2	6.90234	6.47048	6.49078	6.58195	6.88663
7494	XBP1	X-box binding protein 1	8.43447	8.81285	9.02643	8.95716	8.69636
2730	GCLM	Glutamate-cysteine ligase, modifier subunit	6.30441	6.80626	6.94606	7.29466	8.60165
9873	FCHSD2	FCH and double SH3 domains 2	5.91336	6.42509	6.43801	5.89769	6.19824
23193	GANAB	Glucosidase, alpha; neutral AB	6.26098	6.31229	6.59064	6.12667	6.22541
54507	ADAMTSL4	ADAMTS-like 4	6.18888	6.73326	6.70774	5.71046	7.2795
23258	DENND5A	DENN/MADD domain containing 5A	6.83953	5.54498	6.05061	6.97117	7.05577
83877	TM2D2	TM2 domain containing 2	5.97829	6.54037	6.38841	6.66929	7.0541
83593	RASSF5	Ras association (RalGDS/AF-6) domain family member 5	6.30604	5.35975	5.50085	5.8764	6.37895
54108	CHRAC1	Chromatin accessibility complex 1	5.81047	6.53109	6.41011	6.58775	6.81102
53916	RAB4B	RAB4B, member RAS oncogene family	5.63006	6.02651	6.176	5.67001	5.71981
2355	FOSL2	FOS-like antigen 2	6.02063	5.88013	5.84461	6.64782	6.35878
8350	HIST1H3A	Histone cluster 1, H3a	6.13824	5.39851	5.61477	5.48155	5.24978
23646	PLD3	Phospholipase D family, member 3	5.73967	5.60829	6.15151	6.20631	6.00836
54460	MRPS21	Mitochondrial ribosomal protein S21	6.6445	7.38106	7.17304	6.15984	6.85801
8839	WISP2	WNT1 inducible signaling pathway protein 2	6.6584	6.51891	5.74715	5.43888	6.35197
64949	MRPS26	Mitochondrial ribosomal protein S26	6.27404	6.1986	6.63927	6.01645	6.17723
29948	OSGIN1	Oxidative stress induced growth inhibitor 1	5.92372	6.34422	6.37122	6.55942	5.93691
3556	IL1RAP	Interleukin 1 receptor accessory protein	5.45233	5.18254	5.08531	5.21612	5.25609
79064	TMEM223	Transmembrane protein 223	6.67635	7.28769	7.12745	6.50345	6.34009
11112	HIBADH	3-hydroxyisobutyrate dehydrogenase	8.63984	8.88141	9.22412	7.80313	8.60558
4637	MYL6	Myosin, light chain 6, alkali, smooth muscle and non-muscle	10.386	10.0291	9.82975	10.6019	9.22851
64207	C14orf4	Chromosome 14 open reading frame 4	8.47286	8.82908	9.27492	8.39221	7.14996
292	SLC25A5	Solute carrier family 25 (mitochondrial carrier; adenine nucleotide translocator), member 5	9.62826	9.88015	10.2742	9.41266	10.0766
8190	MIA	Melanoma inhibitory activity	6.68691	6.3565	5.91299	6.5217	5.16772
9867	PJA2	Praja ring finger 2	8.18661	8.01066	7.64904	8.81826	8.03962
79192	IRX1	Iroquois homeobox 1	6.25327	5.31934	5.3858	5.86441	5.35287
155066	ATP6V0E2	ATPase, H+ transporting V0 subunit e2	5.16809	5.20153	5.59463	5.16701	5.24297
91107	TRIM47	Tripartite motif-containing 47	6.83977	5.91393	6.00258	5.88219	6.24679
80765	STARD5	StAR-related lipid transfer (START) domain containing 5	5.86499	5.61116	5.43894	6.87628	5.80067
6155	RPL27	Ribosomal protein L27	10.8763	10.9889	11.2311	10.651	10.6973
79038	ZFYVE21	Zinc finger, FYVE domain containing 21	6.41879	7.09721	6.92749	7.1498	7.32199
51124	IER3IP1	Immediate early response 3 interacting protein 1	6.32782	6.70226	6.80981	6.85657	7.04643
55967	NDUFA12	NADH dehydrogenase (ubiquinone) 1 alpha subcomplex, 12	7.54472	8.07348	8.11258	7.20113	7.20684
22822	PHLDA1	Pleckstrin homology-like domain, family A, member 1	9.94401	8.19412	8.28059	7.96544	8.79675
4729	DQ895813		8.18383	8.81863	8.94825	7.97579	8.09242
7923	HSD17B8	Hydroxysteroid (17-beta) dehydrogenase 8	7.86825	8.28201	8.35961	7.12696	6.98774
79905	TMC7	Transmembrane channel-like 7	5.77999	5.43514	5.32378	5.26731	5.39176
55295	KLHL26	Kelch-like 26 (Drosophila)	6.29225	6.60823	6.80074	6.15932	6.3139
55974	RAG1AP1	Recombination activating gene 1 activating protein 1	6.73534	7.2417	7.29945	5.81592	6.79269
55268	ECHDC2	Enoyl Coenzyme A hydratase domain containing 2	7.70101	7.1924	7.27317	6.9878	5.8768
81552	ECOP	EGFR-coamplified and overexpressed protein	6.02965	6.47205	6.66744	5.81026	6.2876
865	CBFB	Core-binding factor, beta subunit	7.33581	7.44822	7.76009	7.91738	7.72755
5713	PSMD7	Proteasome (prosome, macropain) 26S subunit, non-ATPase, 7	6.99123	7.01458	6.6251	7.4294	7.33871
7084	TK2	Thymidine kinase 2, mitochondrial	5.82256	6.53771	6.54552	5.66579	6.15474
8463	TEAD2	TEA domain family member 2	7.4185	7.50489	8.04703	5.57056	5.71582
51021	MRPS16	Mitochondrial ribosomal protein S16	6.3284	6.60874	6.84532	6.19879	6.29547
1839	HBEGF	Heparin-binding EGF-like growth factor	5.98316	5.70067	5.48568	5.65989	5.50055
81873	ARPC5L	Actin related protein 2/3 complex, subunit 5-like	5.59486	5.68377	6.26237	5.76787	5.64062
30833	NT5C	5, 3-nucleotidase, cytosolic	6.10678	6.93928	7.00177	6.07258	6.46915
4724	NDUFS4	NADH dehydrogenase (ubiquinone) Fe-S protein 4, 18kDa (NADH-coenzyme Q reductase)	7.66382	7.95075	7.97206	7.49997	7.32133
9887	SMG7	Smg-7 homolog, nonsense mediated mRNA decay factor (C. elegans)	6.89974	7.18431	7.23162	7.00286	6.89447
1308	COL17A1	Collagen, type XVII, alpha 1	5.75952	5.28951	5.23565	8.05745	5.22834
81620	CDT1	Chromatin licensing and DNA replication factor 1	6.07188	5.78434	5.71684	6.23225	5.81123
84304	NUDT22	Nudix (nucleoside diphosphate linked moiety X)-type motif 22	5.59625	5.80169	6.04946	5.56978	5.79065
10981	RAB32	RAB32, member RAS oncogene family	6.90958	6.98964	6.36292	6.96126	8.33281
23141	ANKLE2	Ankyrin repeat and LEM domain containing 2	6.28774	6.72338	6.65838	6.41469	6.17802
23108	GARNL4	GTPase activating Rap/RanGAP domain-like 4	5.99127	5.86199	5.47588	5.50464	5.51266
148170	CDC42EP5	CDC42 effector protein (Rho GTPase binding) 5	6.53145	7.51879	7.38894	6.13366	6.76317
29889	EU176692		6.3501	5.71206	5.84759	5.97273	5.94795
11056	DDX52	DEAD (Asp-Glu-Ala-Asp) box polypeptide 52	6.83359	6.33866	6.331	6.37771	6.32489
144699	FBXL14	F-box and leucine-rich repeat protein 14	6.28194	7.07146	6.9491	6.63237	7.17468
84276	NICN1	Nicolin 1	6.25329	6.5539	6.87113	5.80278	6.21862
26469	PTPN18	Protein tyrosine phosphatase, non-receptor type 18 (brain-derived)	6.02695	5.26541	5.51814	5.08936	5.20591
51337	C8orf55	Chromosome 8 open reading frame 55	5.53692	5.53307	6.2476	5.46587	6.24545
116987	AGAP1	ArfGAP with GTPase domain, ankyrin repeat and PH domain 1	5.7434	6.55877	6.42147	6.94578	6.16173
8945	BTRC	Beta-transducin repeat containing	5.56586	6.07681	6.16753	5.60559	5.96746
729659	S100A11P1	S100 calcium binding protein A11 pseudogene 1	10.9375	11.7769	12.009	9.71537	11.424
79092	CARD14	Caspase recruitment domain family, member 14	5.48286	5.38176	5.28775	5.21317	5.15549
55365	TMEM176A	Transmembrane protein 176A	6.94285	7.50642	7.76352	6.51402	5.64186
9552	SPAG7	Sperm associated antigen 7	6.68236	7.55449	7.31687	6.89779	6.48976
9648	GCC2	GRIP and coiled-coil domain containing 2	5.90139	5.9424	6.51652	5.49938	5.92853
55847	CISD1	CDGSH iron sulfur domain 1	5.34674	5.4589	5.80928	6.28083	5.55177
7267	TTC3	Tetratricopeptide repeat domain 3	7.35745	7.64142	7.75735	7.91471	7.26312
3352	HTR1D	5-hydroxytryptamine (serotonin) receptor 1D	5.87959	5.55597	5.3604	7.45394	5.28245
92211	PCDH21	Protocadherin 21	5.71942	5.33769	5.2804	5.33098	5.15749
23204	ARL6IP1	ADP-ribosylation factor-like 6 interacting protein 1	8.3262	8.9054	8.85888	7.89669	7.94281
51629	SLC25A39	Solute carrier family 25, member 39	6.73757	6.75466	7.20625	6.41809	6.38733
94056	SYAP1	Synapse associated protein 1, SAP47 homolog (Drosophila)	6.97195	6.9732	7.18992	6.51529	6.79574
653121	ZBTB8A	Zinc finger and BTB domain containing 8A	5.25416	5.42171	5.8078	5.3105	5.19354
11012	KLK11	Kallikrein-related peptidase 11	5.5425	5.10147	5.10446	5.06785	5.07757
8106	PABPN1	Poly(A) binding protein, nuclear 1	7.96251	7.95589	8.50133	7.37485	7.94709
23174	ZCCHC14	Zinc finger, CCHC domain containing 14	5.55539	5.19639	5.31816	5.33341	5.54113
7189	TRAF6	TNF receptor-associated factor 6	5.98866	5.73185	5.63658	5.80357	5.86625
84333	PCGF5	Polycomb group ring finger 5	7.31245	6.75952	6.54732	7.67648	7.45041
64976	MRPL40	Mitochondrial ribosomal protein L40	6.3858	7.02264	6.90684	5.53756	6.55211
26511	CHIC2	Cysteine-rich hydrophobic domain 2	7.07867	6.41725	6.50764	6.41968	7.26165
28987	NOB1	NIN1/RPN12 binding protein 1 homolog (S. cerevisiae)	6.31709	5.64673	5.85098	6.49184	6.24009
151354	FAM84A	Family with sequence similarity 84, member A	5.18279	5.23563	5.70409	5.21721	5.23825
83606	C22orf13	Chromosome 22 open reading frame 13	6.64961	6.81533	7.27477	5.92482	6.31266
57226	LYRM2	LYR motif containing 2	5.52186	5.55639	5.88168	5.31789	5.61578
1499	CTNNB1	Catenin (cadherin-associated protein), beta 1, 88kDa	8.10293	7.70088	7.52236	7.47221	7.54818
1973	EIF4A1	Eukaryotic translation initiation factor 4A, isoform 1	8.51519	8.37975	8.4485	8.88223	8.67934
51608	C7orf20	Chromosome 7 open reading frame 20	7.29215	7.44582	7.7021	7.13809	6.9375
64236	PDLIM2	PDZ and LIM domain 2 (mystique)	5.50488	5.59531	5.91498	5.23785	5.99654
3696	ITGB8	Integrin, beta 8	5.72576	5.27242	5.26849	5.30309	5.20831
1666	DECR1	2,4-dienoyl CoA reductase 1, mitochondrial	5.24282	5.27573	5.49883	5.30939	5.402
5828	PXMP3	Peroxisomal membrane protein 3, 35kDa	6.31367	6.38471	6.68686	6.3879	6.46638
83879	CDCA7	Cell division cycle associated 7	6.15837	5.46491	5.60641	6.52465	6.07023
9445	DQ893759		10.2884	9.72044	9.58197	8.47784	10.1136
4629	MYH11	Myosin, heavy chain 11, smooth muscle	6.26449	5.37216	5.24879	9.36496	6.09303
9712	USP6NL	USP6 N-terminal like	6.57327	6.27799	6.26846	5.5729	5.39414
593	BCKDHA	Branched chain keto acid dehydrogenase E1, alpha polypeptide	6.38302	6.51202	7.13076	6.10915	5.8546
6515	SLC2A3	Solute carrier family 2 (facilitated glucose transporter), member 3	6.11457	5.27054	5.26342	8.78331	7.60168
5250	SLC25A3	Solute carrier family 25 (mitochondrial carrier; phosphate carrier), member 3	7.89515	7.18313	7.37899	7.41273	7.22574
9023	CH25H	Cholesterol 25-hydroxylase	5.93802	5.38813	5.42949	6.27195	8.63889
57148	KIAA1219	KIAA1219	5.91878	6.6859	6.3966	6.63459	6.3688
56850	GRIPAP1	GRIP1 associated protein 1	5.9811	6.3896	6.3872	6.0967	6.25468
2978	GUCA1A	Guanylate cyclase activator 1A (retina)	5.52689	5.81662	6.00435	5.70251	5.50658
221154	EFHA1	EF-hand domain family, member A1	6.06225	6.1692	6.44372	5.96405	6.22208
6559	BC111850		5.88149	6.20864	6.27311	6.01803	6.25781
83541	FAM110A	Family with sequence similarity 110, member A	5.42073	5.51416	5.7552	5.30083	5.19055
55872	PBK	PDZ binding kinase	6.17822	5.19877	5.46569	5.56838	5.12918
22921	MSRB2	Methionine sulfoxide reductase B2	5.54137	5.81406	6.0882	5.30374	5.48159
284161	GDPD1	Glycerophosphodiester phosphodiesterase domain containing 1	7.92442	7.71143	7.33534	5.52607	6.25493
5324	PLAG1	Pleiomorphic adenoma gene 1	5.60474	5.3079	5.22462	5.26551	5.26746
51329	ARL6IP4	ADP-ribosylation-like factor 6 interacting protein 4	6.51509	6.74682	6.79647	6.06389	6.38833
27241	BBS9	Bardet-Biedl syndrome 9	5.38339	5.41329	5.84161	5.34422	5.40384
2805	GIG18	Homo sapiens clone 24441 cytosolic aspartate aminotransferase mRNA, partial cds.	5.13422	5.12413	5.4282	5.35431	5.44063
54958	TMEM160	Transmembrane protein 160	5.7181	6.13348	6.35929	5.72197	6.61794
54458	PRR13	Proline rich 13	8.59548	9.01453	9.29375	7.72896	10.483
93343	FAM125A	Family with sequence similarity 125, member A	7.57141	8.04521	8.13146	7.16728	7.51295
10982	MAPRE2	Microtubule-associated protein, RP/EB family, member 2	5.33569	5.4627	5.63495	5.43926	6.41322
245973	ATP6V1C2	ATPase, H+ transporting, lysosomal 42kDa, V1 subunit C2	5.82301	5.38983	5.34608	5.49856	5.38286
8915	BCL10	B-cell CLL/lymphoma 10	8.22356	7.87728	7.77265	8.21076	7.86002
602	BCL3	B-cell CLL/lymphoma 3	5.88304	6.43044	6.53465	6.04619	6.27207
5613	PRKX	Protein kinase, X-linked	6.83503	6.48316	6.45806	6.85536	6.91845
56963	RGMA	RGM domain family, member A	5.82198	5.3108	5.32467	5.94607	6.32546
154791	C7orf55	Chromosome 7 open reading frame 55	6.34033	7.06726	7.04221	7.02341	6.4498
7086	TKT	Transketolase	8.50997	8.00792	7.80664	7.15087	7.81155
9988	DMTF1	Cyclin D binding myb-like transcription factor 1	7.30601	6.78442	6.85499	7.17484	6.91239
10900	RUNDC3A	RUN domain containing 3A	5.25107	5.36561	5.68186	5.17605	5.2606
79876	UBA5	Ubiquitin-like modifier activating enzyme 5	7.5043	6.75673	6.80027	7.8288	7.06202
8659	ALDH4A1	Aldehyde dehydrogenase 4 family, member A1	5.73089	6.15422	6.19827	6.58175	5.80276
1056	CEL	Carboxyl ester lipase (bile salt-stimulated lipase)	5.54951	5.19501	5.20393	5.13027	5.15142
254531	LPCAT4	Lysophosphatidylcholine acyltransferase 4	5.22817	5.41732	5.6248	5.20846	5.25472
10072	DPP3	Dipeptidyl-peptidase 3	5.99963	6.27252	6.36303	5.97317	6.89522
113178	SCAMP4	Secretory carrier membrane protein 4	6.64061	7.08589	7.10363	6.88859	7.26094
10611	PDLIM5	PDZ and LIM domain 5	5.88944	5.36495	5.40022	5.34817	5.28611
2091	FBL	Fibrillarin	7.90896	7.35591	7.38544	7.60781	7.98591
4005	LMO2	LIM domain only 2 (rhombotin-like 1)	5.92455	5.64178	5.3125	5.83451	6.9027
653604	HIST2H3D	Histone cluster 2, H3d	9.76919	8.88317	8.67085	8.07529	7.05205
27095	TRAPPC3	Trafficking protein particle complex 3	6.02696	6.04811	6.33091	5.80492	5.95216
727	C5	Complement component 5	5.09577	5.20348	5.56276	5.06207	5.754
84269	CHCHD5	Coiled-coil-helix-coiled-coil-helix domain containing 5	5.80994	6.20817	6.28059	5.40544	5.44607
604	BCL6	B-cell CLL/lymphoma 6	8.17156	9.05136	9.12122	9.07143	7.64712
9138	ARHGEF1	Rho guanine nucleotide exchange factor (GEF) 1	6.71405	5.86964	6.08869	5.74666	5.93582
337867	UBAC2	UBA domain containing 2	6.00074	6.14465	6.44571	6.08427	6.21528
8479	HIRIP3	HIRA interacting protein 3	6.35845	5.36039	5.79002	5.65712	5.89684
51081	MRPS7	Mitochondrial ribosomal protein S7	6.18225	6.32304	6.5592	6.08607	6.34409
5295	PIK3R1	Phosphoinositide-3-kinase, regulatory subunit 1 (alpha)	6.71709	6.09442	5.73504	8.05927	6.81215
55585	UBE2Q1	Ubiquitin-conjugating enzyme E2Q family member 1	6.28469	6.67729	6.75686	6.14238	6.49744
64783	RBM15	RNA binding motif protein 15	5.91825	5.49304	5.47384	5.67806	5.49644
6829	SUPT5H	Suppressor of Ty 5 homolog (S. cerevisiae)	7.23397	6.32509	6.719	6.71922	6.08664
84444	DOT1L	DOT1-like, histone H3 methyltransferase (S. cerevisiae)	6.0095	5.23887	5.39266	5.99719	5.6971
6049	RNF6	Ring finger protein (C3H2C3 type) 6	5.97992	6.27002	6.50363	5.83419	6.12907
55004	C11orf59	Chromosome 11 open reading frame 59	5.85664	6.46679	6.56554	5.96273	6.40663
91754	NEK9	NIMA (never in mitosis gene a)- related kinase 9	7.01691	7.00125	7.35988	6.87348	7.11559
23587	C17orf81	Chromosome 17 open reading frame 81	6.98244	6.64341	6.47787	6.79262	6.80312
2107	ETF1	Eukaryotic translation termination factor 1	8.22241	7.88786	7.72759	8.77415	7.99148
51251	NT5C3	5-nucleotidase, cytosolic III	6.12025	6.56918	6.55073	6.29135	6.71406
90268	FAM105B	Family with sequence similarity 105, member B	6.9866	6.71489	6.55934	6.62735	6.96132
4792	NFKBIA	Nuclear factor of kappa light polypeptide gene enhancer in B-cells inhibitor, alpha	9.16867	7.80382	8.06335	7.18049	8.53203
93099	DMKN	Dermokine	5.7898	5.87028	5.45035	5.56178	6.53529
976	CD97	CD97 molecule	5.26141	5.45756	5.78636	5.28448	5.46482
3250	HPR	Haptoglobin-related protein	6.05371	7.21218	7.14643	5.19755	5.25517
84836	ABHD14B	Abhydrolase domain containing 14B	8.34071	8.64398	8.79566	6.15498	6.86473
883	CCBL1	Cysteine conjugate-beta lyase, cytoplasmic	6.52771	6.86696	6.83605	6.16303	5.58424
55892	MYNN	Myoneurin	6.3612	5.97772	5.82752	6.00925	5.78627
23410	SIRT3	Sirtuin (silent mating type information regulation 2 homolog) 3 (S. cerevisiae)	5.94756	6.1384	6.40503	5.5975	5.75883
79648	MCPH1	Microcephalin 1	5.47282	5.76026	5.82798	5.3874	5.47469
113246	C12orf57	Chromosome 12 open reading frame 57	7.23861	8.39495	8.14788	7.14351	6.89215
148523	C1orf51	Chromosome 1 open reading frame 51	5.89825	6.18881	6.35084	7.38121	6.04989
4698	NDUFA5	NADH dehydrogenase (ubiquinone) 1 alpha subcomplex, 5, 13kDa	6.75689	7.17514	7.38163	6.5243	7.25038
5861	RAB1A	RAB1A, member RAS oncogene family	6.92867	6.34026	6.51486	6.96281	6.51856
7919	BAT1	HLA-B associated transcript 1	8.73444	7.81698	8.185	8.22226	8.46687
3295	HSD17B4	Hydroxysteroid (17-beta) dehydrogenase 4	6.40835	6.48849	6.92457	6.24453	6.85828
9126	SMC3	Structural maintenance of chromosomes 3	5.79047	5.38528	5.40837	5.61079	5.60837
79685	SAP30L	SAP30-like	7.0066	7.64043	7.64611	6.72413	7.47636
51244	C3orf19	Chromosome 3 open reading frame 19	6.79982	6.61338	6.38985	6.49364	6.45734
57599	WDR48	WD repeat domain 48	7.1502	6.51901	6.52144	6.93467	6.51824
7051	TGM1	Transglutaminase 1 (K polypeptide epidermal type I, protein-glutamine-gamma-glutamyltransferase)	5.77121	6.53089	6.5397	5.70326	5.78052
3783	KCNN4	Potassium intermediate/small conductance calcium-activated channel, subfamily N, member 4	5.43734	5.12256	5.0576	5.04444	5.04692
26136	TES	Testis derived transcript (3 LIM domains)	6.30453	6.37721	6.56775	8.0964	5.89501
91283	C9orf30	Chromosome 9 open reading frame 30	5.31955	5.33532	5.80244	5.66656	6.08702
28971	C11orf67	Chromosome 11 open reading frame 67	5.60659	5.89413	6.136	5.40229	5.75249
3708	ITPR1	Inositol 1,4,5-triphosphate receptor, type 1	6.41814	6.73518	6.9792	6.79919	6.50968
414328	C9orf103	Chromosome 9 open reading frame 103	5.76695	6.34679	6.3623	5.4356	5.94346
51264	MRPL27	Mitochondrial ribosomal protein L27	6.5085	7.33255	7.12289	6.28248	6.92518
150275	CCDC117	Coiled-coil domain containing 117	7.05316	6.92869	6.63561	7.27014	6.77896
79068	KIAA1752	Homo sapiens mRNA for KIAA1752 protein, partial cds.	7.6416	7.28829	7.18411	7.89503	7.47648
285382	C3orf70	Chromosome 3 open reading frame 70	5.65519	5.81421	6.1905	6.32037	6.72637
5480	PPIC	Peptidylprolyl isomerase C (cyclophilin C)	5.84768	5.44179	5.40794	6.93041	8.63056
11054	OGFR	Opioid growth factor receptor	6.90223	6.78665	6.46523	6.67289	7.1712
333932	HIST2H3A	Histone cluster 2, H3a	10.2972	9.33384	9.1486	8.47962	7.35656
126961	HIST2H3C	Histone cluster 2, H3c	10.2972	9.33384	9.1486	8.47962	7.35656
26578	OSTF1	Osteoclast stimulating factor 1	6.29277	6.72827	6.82962	6.21969	7.18399
118487	CHCHD1	Coiled-coil-helix-coiled-coil-helix domain containing 1	8.13277	8.94629	8.62362	8.55123	8.64845
339229	C17orf90	Chromosome 17 open reading frame 90	5.63437	6.07857	6.04094	5.52925	5.49192
203522	DDX26B	DEAD/H (Asp-Glu-Ala-Asp/His) box polypeptide 26B	5.92427	6.10537	6.46024	6.36843	5.73706
22809	ATF5	Activating transcription factor 5	7.40988	6.68255	6.66424	7.98058	8.00834
5218	PFTK1	PFTAIRE protein kinase 1	5.4892	5.20284	5.10288	5.22619	6.11457
94241	p53DINP1	Homo sapiens p53DINP1 mRNA for p53DINP1a, complete cds.	6.53094	6.7455	6.93779	6.55014	5.64385
51451	LCMT1	Leucine carboxyl methyltransferase 1	6.40843	7.07522	7.53926	5.676	6.06209
85449	KIAA1755	KIAA1755	5.16937	5.2143	5.58925	5.12804	5.40597
11322	TMC6	Transmembrane channel-like 6	5.88266	6.07646	6.37338	5.76204	5.50902
3978	LIG1	Ligase I, DNA, ATP-dependent	6.37056	5.98597	5.91382	5.54007	5.59719
170463	SSBP4	Single stranded DNA binding protein 4	5.31496	5.65166	5.65372	5.27354	5.46389
129049	SGSM1	Small G protein signaling modulator 1	5.1058	5.30092	5.45097	5.17692	5.165
60386	SLC25A19	Solute carrier family 25 (mitochondrial thiamine pyrophosphate carrier), member 19	5.61013	5.7054	6.1997	5.38063	5.83529
64114	TMBIM1	Transmembrane BAX inhibitor motif containing 1	6.44149	5.62894	5.97358	6.25247	6.08641
83451	ABHD11	Abhydrolase domain containing 11	7.76126	7.53114	7.28136	6.19103	6.5896
11194	ABCB8	ATP-binding cassette, sub-family B (MDR/TAP), member 8	5.58154	5.62684	5.94053	5.29233	5.41164
84337	ELOF1	Elongation factor 1 homolog (S. cerevisiae)	6.01219	6.88252	6.64076	6.05495	6.00551
85450	ITPRIP	Inositol 1,4,5-triphosphate receptor interacting protein	6.66465	6.05664	6.17029	5.99133	6.1346
64859	OBFC2A	Oligonucleotide/oligosaccharide-binding fold containing 2A	5.71835	5.76805	6.17482	5.72127	5.46268
79958	DENND1C	DENN/MADD domain containing 1C	5.37766	5.97857	5.89906	5.30251	5.29998
115361	BC122562	Homo sapiens cDNA FLJ34690 fis, clone MESAN2000894.	7.25218	6.52965	5.89231	6.52682	8.87808
10011	SRA1	Steroid receptor RNA activator 1	7.01952	7.72473	7.57212	7.83428	7.50698
847	CAT	Catalase	5.5834	5.36674	5.31603	5.41937	5.60336
83439	TCF7L1	Transcription factor 7-like 1 (T-cell specific, HMG-box)	6.21384	5.76555	5.58401	6.79274	6.70764
10049	DNAJB6	DnaJ (Hsp40) homolog, subfamily B, member 6	6.67797	6.07758	6.28703	6.20919	6.1355
22808	MRAS	Muscle RAS oncogene homolog	5.34095	5.39655	5.99125	5.19053	5.25782
8882	ZNF259	Zinc finger protein 259	8.11236	7.75456	7.45728	6.9225	7.77766
10053	AP1M2	Adaptor-related protein complex 1, mu 2 subunit	5.92793	6.05204	6.26835	5.47348	5.19315
23647	ARFIP2	ADP-ribosylation factor interacting protein 2	5.77204	5.85249	6.11774	5.90878	5.71927
823	CAPN1	Calpain 1, (mu/I) large subunit	5.90556	6.64014	6.51285	5.65903	6.48913
27032	ATP2C1	ATPase, Ca++ transporting, type 2C, member 1	5.42986	5.67816	5.77061	5.35951	5.46938
3485	IGFBP2	Insulin-like growth factor binding protein 2, 36kDa	5.73542	5.19875	5.26579	8.22774	5.33951
2771	GNAI2	Guanine nucleotide binding protein (G protein), alpha inhibiting activity polypeptide 2	7.52866	7.86422	8.07815	7.12192	7.09275
58505	DQ896551		6.36122	6.99509	6.97094	7.76217	7.78827
90231	KIAA2013	KIAA2013	5.47809	6.02261	5.96904	5.78138	5.66489
23263	MCF2L		5.58803	5.83527	5.95781	5.36457	5.35216
6726	DKFZp564M2	Homo sapiens clone 24452 mRNA sequence.	6.35311	6.85519	6.74726	6.99157	7.01526
653226	DKFZp564M2	Homo sapiens clone 24452 mRNA sequence.	6.35311	6.85519	6.74726	6.99157	7.01526
50484	RRM2B	Ribonucleotide reductase M2 B (TP53 inducible)	5.4159	5.49656	5.91416	5.34009	5.53209
23552	CCRK	Cell cycle related kinase	5.32338	5.57762	6.15876	5.58697	5.96957
1140	CHRNB1	Cholinergic receptor, nicotinic, beta 1 (muscle)	6.61852	6.95152	7.00004	5.91214	5.54482
23643	LY96	Lymphocyte antigen 96	5.53231	6.15418	6.00282	5.48939	6.92758
261729	STEAP2	Six transmembrane epithelial antigen of the prostate 2	5.48055	5.45264	5.94113	5.77854	6.0774
55127	HEATR1	HEAT repeat containing 1	6.37286	6.09514	5.92642	6.50581	6.85755
91543	RSAD2	Radical S-adenosyl methionine domain containing 2	6.68895	6.42949	5.80822	6.75059	8.84413
2961	GTF2E2	General transcription factor IIE, polypeptide 2, beta 34kDa	6.04303	6.4766	6.4877	7.38854	6.91687
9646	CTR9	Ctr9, Paf1/RNA polymerase II complex component, homolog (S. cerevisiae)	5.49295	5.64733	5.97266	5.40066	5.36702
54760	PCSK4	Proprotein convertase subtilisin/kexin type 4	5.95453	6.29408	6.36303	6.39732	5.64916
22913	RALY	RNA binding protein, autoantigenic (hnRNP-associated with lethal yellow homolog (mouse))	8.31533	7.84208	7.85333	7.27233	7.33125
26086	GPSM1	G-protein signaling modulator 1 (AGS3-like, C. elegans)	5.38811	5.71282	5.81177	6.25727	6.18275
203054	ADCK5	AarF domain containing kinase 5	5.70884	5.76954	6.24387	5.67531	5.54868
54541	DDIT4	DNA-damage-inducible transcript 4	8.42803	9.07734	9.66009	10.7568	7.62503
8335	HIST1H2AB	Histone cluster 1, H2ab	8.35358	7.69865	7.4051	8.18206	5.69048
63979	FIGNL1	Fidgetin-like 1	5.51696	5.16235	5.20462	5.21729	5.14255
51367	POP5	Processing of precursor 5, ribonuclease P/MRP subunit (S. cerevisiae)	7.28568	7.7289	7.85474	6.9997	6.90702
201299	RDM1	RAD52 motif 1	6.35055	7.11751	6.86809	6.14789	5.83299
10644	IGF2BP2	Insulin-like growth factor 2 mRNA binding protein 2	5.57555	6.64323	6.41171	5.57027	8.18568
54802	TRIT1	TRNA isopentenyltransferase 1	6.53274	6.74477	7.02597	6.06927	5.83003
63036	ELA2A	Elastase 2A	5.33321	5.44757	5.667	5.24656	5.27836
2286	FKBP2	FK506 binding protein 2, 13kDa	6.81145	7.324	7.39887	6.89356	6.8349
64768	IPPK	Inositol 1,3,4,5,6-pentakisphosphate 2-kinase	6.06342	5.32586	5.56595	5.38768	5.47468
389384	C6orf222	Chromosome 6 open reading frame 222	5.57717	5.45677	5.23014	5.1888	5.24601
10401	PIAS3	Protein inhibitor of activated STAT, 3	5.4661	5.59642	5.89481	5.75568	5.65056
201931	TMEM192	Transmembrane protein 192	5.61948	6.14366	6.09886	6.16963	6.58371
9604	RNF14	Ring finger protein 14	7.83063	7.55191	7.48707	6.80713	7.46346
572	BAD	BCL2-associated agonist of cell death	5.93602	6.27524	6.31513	5.69185	6.00131
2132	EXT2	Exostoses (multiple) 2	6.44337	5.753	5.95965	6.44779	6.803
3550	IK	IK cytokine, down-regulator of HLA II	7.26915	6.32158	6.60626	6.76122	6.35069
7798	LUZP1	Leucine zipper protein 1	7.0283	7.51503	7.42147	8.00006	6.71836
65117	RSRC2	Arginine/serine-rich coiled-coil 2	7.03999	6.28288	6.3684	6.27615	5.86035
23199	KIAA0182	KIAA0182	5.50732	5.53988	6.06165	5.39157	5.64454
51691	LSM8	LSM8 homolog, U6 small nuclear RNA associated (S. cerevisiae)	6.61346	6.79045	7.11103	7.06978	6.88551
9554	SEC22B	SEC22 vesicle trafficking protein homolog B (S. cerevisiae)	7.6962	7.09321	7.16034	8.04355	7.78911
60	ACTB	Actin, beta	7.92434	8.09684	7.42521	7.45222	7.11178
7175	TPR	Translocated promoter region (to activated MET oncogene)	7.28381	7.02448	6.956	7.36108	7.31679
2664	GDI1	GDP dissociation inhibitor 1	7.14214	7.32152	7.48281	7.05086	6.86568
55845	C3orf10	Chromosome 3 open reading frame 10	8.69784	9.07796	8.99502	8.46916	8.37294
51019	CCDC53	Coiled-coil domain containing 53	7.23005	7.39288	7.58397	6.61728	7.15248
10928	RALBP1	RalA binding protein 1	8.50598	8.10793	8.02685	7.43142	8.22719
4835	NQO2	NAD(P)H dehydrogenase, quinone 2	5.39005	5.62834	5.715	5.25385	5.76205
26012	NELF	Nasal embryonic LHRH factor	6.52965	5.57961	5.87129	5.611	5.94425
81502	HM13	Histocompatibility (minor) 13	5.60662	6.328	6.27585	6.21885	6.29443
6678	SPARC	Secreted protein, acidic, cysteine-rich (osteonectin)	6.13323	5.43886	5.40485	7.84829	8.96781
10123	ARL4C	ADP-ribosylation factor-like 4C	5.93092	5.4589	5.5076	6.20538	5.53592
94120	SYTL3	Synaptotagmin-like 3	5.21921	5.33544	5.57577	5.27969	5.43607
9553	MRPL33	Mitochondrial ribosomal protein L33	8.55142	8.97064	8.94029	7.56502	8.6077
4830	NME1	Non-metastatic cells 1, protein (NM23A) expressed in	8.75173	9.19443	9.50378	8.39286	9.68896
55898	UNC45A	Unc-45 homolog A (C. elegans)	7.21616	6.53252	6.68452	7.74329	6.24369
79720	VPS37B	Vacuolar protein sorting 37 homolog B (S. cerevisiae)	7.39406	7.80147	8.02032	6.50178	5.77804
55573	CDV3	CDV3 homolog (mouse)	7.80797	7.08118	7.13907	8.13554	8.00486
56886	UGCGL1	UDP-glucose ceramide glucosyltransferase-like 1	7.40348	7.95077	7.9932	7.3636	7.45522
23682	RAB38	RAB38, member RAS oncogene family	5.26698	5.7613	5.56643	5.23522	5.43623
8996	NOL3	Nucleolar protein 3 (apoptosis repressor with CARD domain)	5.10549	5.24786	5.43809	5.21652	5.39289
23300	ATMIN	ATM interactor	5.64953	5.75804	6.02215	5.66807	5.87294
8216	LZTR1	Leucine-zipper-like transcription regulator 1	6.53806	7.01881	6.95947	6.64645	6.92227
79748	LMAN1L	Lectin, mannose-binding, 1 like	5.28104	5.51358	5.79315	5.19781	5.17018
10573	MRPL28	Mitochondrial ribosomal protein L28	7.2381	7.91594	7.65524	6.43243	7.05076
55017	C14orf119	Chromosome 14 open reading frame 119	6.08178	6.35749	6.40244	6.30935	6.75435
79090	TRAPPC6A	Trafficking protein particle complex 6A	6.03228	6.59751	6.43994	5.78736	5.57312
55954	ZMAT5	Zinc finger, matrin type 5	5.59537	6.18079	6.08439	5.39703	5.84668
280636	C11orf31	Chromosome 11 open reading frame 31	8.13503	8.74484	8.82218	7.5411	7.37484
23588	KLHDC2	Kelch domain containing 2	8.51567	8.82234	8.93688	8.68405	8.89033
120224	TMEM45B	Transmembrane protein 45B	5.14274	5.35579	5.46004	5.19125	5.23635
25923	ATL3	Atlastin GTPase 3	5.95603	5.52582	5.59681	5.52216	5.65074
7753	ZNF202	Zinc finger protein 202	5.34972	5.4976	5.78178	5.21415	5.47681
8727	CTNNAL1	Catenin (cadherin-associated protein), alpha-like 1	5.5797	6.5285	6.1428	6.46317	5.55865
35	ACADS	Acyl-Coenzyme A dehydrogenase, C-2 to C-3 short chain	5.80962	6.61528	6.21315	5.44952	5.62576
57507	ZNF608	Zinc finger protein 608	5.59765	5.32719	5.30546	5.94582	5.52173
26262	TSPAN17	Tetraspanin 17	6.41011	7.06169	7.01432	5.48961	6.16156
7867	MAPKAPK3	Mitogen-activated protein kinase-activated protein kinase 3	6.59418	6.53984	6.25717	5.76101	6.00803
23324	MAN2B2	Mannosidase, alpha, class 2B, member 2	5.27572	5.38402	5.49719	5.24828	5.61815
51650	MRPS33	Mitochondrial ribosomal protein S33	7.74113	8.33543	8.24481	7.50874	7.97199
65993	MRPS34	Mitochondrial ribosomal protein S34	6.83684	7.89022	7.44608	7.14498	6.81753
11161	DKFZp564H0	Homo sapiens potential membrane protein C14orf1 mRNA, complete cds.	5.5591	5.48049	5.9579	5.52856	5.96019
80739	C6orf25	Chromosome 6 open reading frame 25	5.32336	5.3668	5.60113	5.26826	5.25579
3120	HLA-DQB2	Major histocompatibility complex, class II, DQ beta 2	5.95036	5.89496	5.55583	6.61527	5.93353
9987	HNRPDL	Heterogeneous nuclear ribonucleoprotein D-like	8.1547	7.72578	7.79011	7.73293	7.34055
54472	TOLLIP	Toll interacting protein	6.55527	6.35459	6.29127	6.09385	6.32621
3419	IDH3A	Isocitrate dehydrogenase 3 (NAD+) alpha	5.97166	6.2553	6.41131	6.00724	5.84716
3109	HLA-DMB	Major histocompatibility complex, class II, DM beta	5.77054	6.64144	6.39994	5.65409	5.47536
1119	CHKA	Choline kinase alpha	9.10136	8.6907	8.0982	8.20761	8.12249
8332	HIST1H2AL	Histone cluster 1, H2al	8.57679	8.07291	7.61214	8.44228	5.84007
85014	TMEM141	Transmembrane protein 141	5.54766	5.54098	6.08724	5.48312	5.40049
284086	NEK8	NIMA (never in mitosis gene a)- related kinase 8	5.35402	5.47538	5.7779	5.41251	5.50152
91782	CHMP7	CHMP family, member 7	6.6885	6.94833	7.0011	6.58813	7.06795
706	TSPO	Translocator protein (18kDa)	6.74592	7.54986	7.22746	6.63963	7.36234
30008	EFEMP2	EGF-containing fibulin-like extracellular matrix protein 2	5.87707	6.11407	6.33258	6.081	7.82049
6888	TALDO1	Transaldolase 1	9.23157	9.05547	8.89672	8.27222	9.23777
254042	MAP1D	Methionine aminopeptidase 1D	6.29168	5.67702	5.87712	5.68829	5.60674
157313	CDCA2	Cell division cycle associated 2	5.83359	5.33951	5.43192	5.54866	5.38956
23479	ISCU	Iron-sulfur cluster scaffold homolog (E. coli)	6.92937	7.33615	7.37469	7.11057	7.49896
63874	ABHD4	Abhydrolase domain containing 4	6.42344	6.38663	6.78258	6.58326	7.02398
10189	THOC4	THO complex 4	7.3698	6.82718	6.92677	7.37456	7.02043
29950	SERTAD1	SERTA domain containing 1	5.31666	6.12739	6.02803	6.48278	6.11654
81622	UNC93B1	Unc-93 homolog B1 (C. elegans)	5.91469	5.85357	6.38978	5.56989	6.36109
160428	ALDH1L2	Aldehyde dehydrogenase 1 family, member L2	5.62271	5.40735	5.30717	7.41415	5.80639
27250	PDCD4	Programmed cell death 4 (neoplastic transformation inhibitor)	6.51847	7.08602	6.94766	6.51839	6.33094
53917	RAB24	RAB24, member RAS oncogene family	5.99919	6.01233	6.24803	5.73987	5.85195
140823	ROMO1	Reactive oxygen species modulator 1	5.66263	6.48926	6.30145	5.74241	5.8815
192683	SCAMP5	Secretory carrier membrane protein 5	5.244	5.56715	5.58967	5.27799	5.8427
10725	NFAT5	Nuclear factor of activated T-cells 5, tonicity-responsive	6.43652	6.33268	6.26323	6.95577	6.53809
8533	COPS3	COP9 constitutive photomorphogenic homolog subunit 3 (Arabidopsis)	7.41815	7.58289	7.86207	7.39122	7.23685
124583	CANT1	Calcium activated nucleotidase 1	5.93485	6.02672	6.64176	5.49832	6.64132
1266	CNN3	Calponin 3, acidic	6.33391	6.33463	7.10044	7.7357	6.2191
25825	BACE2	Beta-site APP-cleaving enzyme 2	5.64361	5.11695	5.24588	5.44446	5.52663
8148	TAF15	TAF15 RNA polymerase II, TATA box binding protein (TBP)-associated factor, 68kDa	7.53616	6.22161	6.58454	7.54885	6.8529
1798	DPAGT1	Dolichyl-phosphate (UDP-N-acetylglucosamine) N-acetylglucosaminephosphotransferase 1 (GlcNAc-1-P transferase)	6.65951	7.30325	7.14044	7.67917	7.76635
6405	SEMA3F	Sema domain, immunoglobulin domain (Ig), short basic domain, secreted, (semaphorin) 3F	5.92112	6.66663	6.39501	6.10097	5.60135
284695	ZNF326	Zinc finger protein 326	6.36092	5.39115	5.78529	6.08601	5.895
170622	COMMD6	COMM domain containing 6	6.77899	7.41175	7.30706	6.39116	6.70584
6430	SFRS5	Splicing factor, arginine/serine-rich 5	7.14443	6.68652	6.70127	7.11468	6.94592
26994	RNF11	Ring finger protein 11	7.03908	6.4305	6.56078	6.65445	6.62937
8321	FZD1	Frizzled homolog 1 (Drosophila)	5.54497	5.26381	5.1481	5.26117	5.44201
56271	BEX4	Brain expressed, X-linked 4	6.31813	5.91123	5.92589	5.42592	5.3013
10360	NPM3	Nucleophosmin/nucleoplasmin, 3	7.3859	6.58248	6.94881	7.01066	7.29022
1739	DLG1	Discs, large homolog 1 (Drosophila)	5.71321	5.16272	5.36204	5.31784	5.24065
567	B2M	Beta-2-microglobulin	10.2768	10.8541	10.7908	10.8555	12.5091
841	CASP8	Caspase 8, apoptosis-related cysteine peptidase	5.92803	5.93266	6.32656	6.25278	5.8692
9261	MAPKAPK2	Mitogen-activated protein kinase-activated protein kinase 2	7.64389	7.13607	7.31728	7.00064	7.00303
29896	TRA2A	Transformer 2 alpha homolog (Drosophila)	8.12485	7.08723	7.29222	7.38859	7.02782
26	ABP1	Amiloride binding protein 1 (amine oxidase (copper-containing))	6.51051	8.21598	9.07305	5.37734	5.38751
130132	RFTN2	Raftlin family member 2	5.68207	5.29484	5.18049	5.42452	5.54013
57546	PDP2	Pyruvate dehydrogenase phosphatase isoenzyme 2	5.51307	5.53544	6.16447	5.87826	6.18435
5563	PRKAA2	Protein kinase, AMP-activated, alpha 2 catalytic subunit	5.60834	5.4208	5.25666	5.23522	5.35351
23512	SUZ12	Suppressor of zeste 12 homolog (Drosophila)	7.15644	6.62844	6.71124	7.00088	6.64674
6619	SNAPC3	Small nuclear RNA activating complex, polypeptide 3, 50kDa	6.10766	6.25875	5.69042	6.13367	6.18404
84895	FAM73B	Family with sequence similarity 73, member B	5.58606	5.75457	5.92506	5.44049	5.8724
717	DKFZp779M0	Putative uncharacterized protein DKFZp779M0311 (Fragment).	6.11101	7.14668	6.85641	6.0754	9.66397
23636	NUP62	Nucleoporin 62kDa	7.71903	7.17377	7.2774	8.39316	7.44548
79863	C18orf22	Chromosome 18 open reading frame 22	6.18284	6.58747	6.50763	5.80918	6.1835
2788	GNG7	Guanine nucleotide binding protein (G protein), gamma 7	5.84526	5.64745	5.4882	5.39515	5.62447
3108	HLA-DMA	Major histocompatibility complex, class II, DM alpha	5.28134	5.30726	5.62377	5.28875	5.22188
10610	ST6GALNAC2	ST6 (alpha-N-acetyl-neuraminyl-2,3-beta-galactosyl-1,3)-N-acetylgalactosaminide alpha-2,6-sialyltransferase 2	6.60581	6.78741	7.10031	5.63898	5.38045
23326	USP22	Ubiquitin specific peptidase 22	8.16291	6.77755	7.44455	6.93628	6.53102
143279	HECTD2	HECT domain containing 2	5.76175	5.59948	5.55035	6.28108	5.75373
56624	ASAH2	N-acylsphingosine amidohydrolase (non-lysosomal ceramidase) 2	5.44525	5.43672	5.98243	5.37727	5.97199
9270	ITGB1BP1	Integrin beta 1 binding protein 1	5.85456	6.50239	6.43559	5.9644	6.81152
81890	QTRT1	Queuine tRNA-ribosyltransferase 1	6.48769	7.01683	7.05681	6.1879	6.24597
5589	PRKCSH	Protein kinase C substrate 80K-H	8.13459	8.15457	8.60198	7.74585	8.35753
56063	C1orf91	Chromosome 1 open reading frame 91	7.86376	8.05076	8.31943	7.04406	7.24287
1831	TSC22D3	TSC22 domain family, member 3	6.48894	6.72947	7.2124	6.23991	7.06012
55785	FGD6	FYVE, RhoGEF and PH domain containing 6	6.87138	6.84302	6.49498	6.58459	5.6486
3338	DNAJC4	DnaJ (Hsp40) homolog, subfamily C, member 4	6.02278	6.27997	6.47003	5.73574	5.72198
3069	HDLBP	High density lipoprotein binding protein	8.54508	8.84721	9.16231	9.21149	8.77935
84916	CIRH1A	Cirrhosis, autosomal recessive 1A (cirhin)	7.21729	6.79545	6.71059	7.04226	7.08247
10392	NOD1	Nucleotide-binding oligomerization domain containing 1	6.63131	6.43878	6.16297	6.12975	7.92068
145781	GCOM1	GRINL1A complex locus	5.46243	5.75292	6.08584	5.34656	5.50739
57111	RAB25	RAB25, member RAS oncogene family	7.76335	7.6562	8.10902	5.59226	5.30475
23585	TMEM50A	Transmembrane protein 50A	6.89682	7.43549	7.55733	6.67019	7.78167
154	ADRB2	Adrenergic, beta-2-, receptor, surface	5.64386	5.28241	5.26854	6.88541	5.31977
55622	TTC27	Tetratricopeptide repeat domain 27	6.57215	6.30616	6.1633	5.99351	6.29503
80018	C12orf30	Chromosome 12 open reading frame 30	6.24119	6.20915	6.0032	6.76371	7.19951
2580	GAK	Cyclin G associated kinase	8.74822	8.25638	8.40124	8.03072	7.94479
5228	PGF	Placental growth factor	5.64611	5.29258	5.21501	6.6926	6.10387
57515	SERINC1	Serine incorporator 1	8.38046	7.93694	8.02905	8.70304	8.85342
163782	KANK4	KN motif and ankyrin repeat domains 4	5.68335	5.32888	5.19878	5.52645	5.22946
293	SLC25A6	Solute carrier family 25 (mitochondrial carrier; adenine nucleotide translocator), member 6	6.94665	7.10426	7.51155	6.80183	7.05849
3329	HSPD1	Heat shock 60kDa protein 1 (chaperonin)	8.35039	6.94603	7.32428	7.23132	7.62097
58533	SNX6	Sorting nexin 6	7.23505	7.65935	7.56207	6.81173	6.8182
89910	UBE3B	Ubiquitin protein ligase E3B	6.48283	6.83221	6.85578	6.69661	6.53995
11052	CPSF6	Cleavage and polyadenylation specific factor 6, 68kDa	5.72719	5.35601	5.37613	5.24317	5.36261
10314	LANCL1	LanC lantibiotic synthetase component C-like 1 (bacterial)	5.74255	5.97835	6.00735	5.69819	5.61663
79058	ASPSCR1	Alveolar soft part sarcoma chromosome region, candidate 1	5.53463	5.39892	5.86389	5.36968	5.68836
8999	CDKL2	Cyclin-dependent kinase-like 2 (CDC2-related kinase)	5.40046	5.4171	5.73336	5.33147	5.33305
84967	LSM10	LSM10, U7 small nuclear RNA associated	5.68173	5.85795	6.30405	6.07643	6.66913
2956	MSH6	MutS homolog 6 (E. coli)	6.31142	6.99144	6.60455	7.36657	6.70432
54432	YIPF1	Yip1 domain family, member 1	5.88725	6.1558	6.43252	5.61883	5.99013
285172	FAM126B	Family with sequence similarity 126, member B	6.3172	6.05853	5.99008	6.35046	5.8061
57535	KIAA1324	KIAA1324	5.83324	6.01005	6.25207	5.33159	5.1431
5805	PTS	6-pyruvoyltetrahydropterin synthase	6.72008	7.00386	7.04496	5.66757	5.92548
25903	OLFML2B	Olfactomedin-like 2B	5.48327	6.08099	6.10683	5.62385	8.3654
1601	DAB2	Disabled homolog 2, mitogen-responsive phosphoprotein (Drosophila)	5.94266	5.55197	5.45016	6.22547	8.27527
10227	MFSD10	Major facilitator superfamily domain containing 10	6.1513	6.58633	6.51737	6.41159	6.52649
23484	LEPROTL1	Leptin receptor overlapping transcript-like 1	6.20408	6.56322	6.6527	8.07153	7.19467
5068	REG3A	Regenerating islet-derived 3 alpha	5.05619	5.19543	5.41159	5.14417	5.05097
7225	TRPC6	Transient receptor potential cation channel, subfamily C, member 6	5.21893	5.25201	5.58224	5.21243	5.22368
57402	S100A14	S100 calcium binding protein A14	5.70482	6.18372	6.53282	5.44877	5.14134
55315	SLC29A3	Solute carrier family 29 (nucleoside transporters), member 3	6.12064	6.03619	5.62148	5.66767	6.19041
79960	PHF17	PHD finger protein 17	7.00586	6.64315	6.57457	8.20426	6.29089
27339	PRPF19	PRP19/PSO4 pre-mRNA processing factor 19 homolog (S. cerevisiae)	6.59753	6.65111	6.9727	5.99366	6.40157
694	BTG1	B-cell translocation gene 1, anti-proliferative	9.15234	8.8883	9.49817	8.22505	8.76743
7318	UBA7	Ubiquitin-like modifier activating enzyme 7	7.37056	6.73762	6.5102	6.08089	8.32537
7167	DQ896578		10.1334	10.8444	10.6078	10.5627	9.89879
9040	UBE2M	Ubiquitin-conjugating enzyme E2M (UBC12 homolog, yeast)	5.68522	5.74613	6.11199	5.70966	5.8175
55466	DNAJA4	DnaJ (Hsp40) homolog, subfamily A, member 4	5.78228	6.00817	6.28771	5.79591	5.63653
9448	MAP4K4	Mitogen-activated protein kinase kinase kinase kinase 4	5.51235	5.1128	5.23209	5.37023	5.96094
2650	GCNT1	Glucosaminyl (N-acetyl) transferase 1, core 2 (beta-1,6-N-acetylglucosaminyltransferase)	5.06576	5.09038	5.45169	5.05773	5.14904
54823	C1orf26	Chromosome 1 open reading frame 26	6.1299	6.13145	5.84362	6.09709	6.10331
319	APOF	Apolipoprotein F	5.21577	5.43111	5.61623	5.18122	5.19393
8310	ACOX3	Acyl-Coenzyme A oxidase 3, pristanoyl	5.18275	5.23716	5.6708	5.13743	5.32798
54757	FAM20A	Family with sequence similarity 20, member A	6.56373	5.99481	5.7342	5.8051	5.83613
148327	CREB3L4	CAMP responsive element binding protein 3-like 4	5.27827	5.19865	5.62333	5.13197	5.19083
54498	SMOX	Spermine oxidase	6.77991	6.38715	6.30048	7.08803	5.70031
26002	MOXD1	Monooxygenase, DBH-like 1	5.48845	5.19191	5.20148	7.36325	5.27498
84073	AMAP-1	Homo sapiens mRNA for AMAP-1, complete cds.	5.49797	5.80084	6.02238	5.20498	5.18298
79575	ABHD8	Abhydrolase domain containing 8	5.13641	5.40818	5.51473	5.40341	5.51139
7157	TP53	Tumor protein p53	6.16197	5.46948	5.73239	6.17388	6.22418
64318	NOC3L	Nucleolar complex associated 3 homolog (S. cerevisiae)	5.87872	5.23014	5.47338	5.46885	5.66091
28960	DCPS	Decapping enzyme, scavenger	5.8896	5.8656	6.24504	5.39431	5.59562
5050	PAFAH1B3	Platelet-activating factor acetylhydrolase, isoform Ib, subunit 3 (29kDa)	7.70546	8.31633	8.16606	7.38324	6.21379
11099	PTPN21	Protein tyrosine phosphatase, non-receptor type 21	6.88789	5.95285	6.32092	6.45086	5.98365
23017	FAIM2	Fas apoptotic inhibitory molecule 2	5.63485	6.06108	6.21393	5.33286	5.31182
10980	COPS6	COP9 constitutive photomorphogenic homolog subunit 6 (Arabidopsis)	7.17464	7.59121	7.74219	6.79742	7.21513
374969	CCDC23	Coiled-coil domain containing 23	6.10751	6.74917	6.53633	6.55149	7.09742
1503	CTPS	CTP synthase	7.04963	6.53883	6.4537	8.31106	7.24469
130916	MTERFD2	MTERF domain containing 2	6.22777	6.54886	6.49773	5.94155	5.81292
961	CD47	CD47 molecule	6.89607	6.67883	6.34303	6.8456	7.90842
51024	FIS1	Fission 1 (mitochondrial outer membrane) homolog (S. cerevisiae)	6.78042	6.98876	7.10833	6.35991	6.52543
144363	LYRM5	LYR motif containing 5	6.00595	6.71904	6.50008	5.81662	6.23339
991	CDC20	Cell division cycle 20 homolog (S. cerevisiae)	5.97856	5.13997	5.45582	5.43484	5.17611
65123	INTS3	Integrator complex subunit 3	5.96248	6.21522	6.30142	5.99053	6.03623
9853	RUSC2	RUN and SH3 domain containing 2	8.61693	8.11506	7.97397	9.25376	8.75319
26986	PABPC1	Poly(A) binding protein, cytoplasmic 1	9.39274	8.20338	8.44773	8.70784	8.72361
120534	C11orf46	Chromosome 11 open reading frame 46	6.36656	6.34672	6.01565	6.89287	6.22164
760	CA2	Carbonic anhydrase II	5.28722	5.01341	5.07398	5.16469	5.14194
80155	NARG1	NMDA receptor regulated 1	6.80934	6.23896	6.29319	6.63446	6.31848
988	CDC5L	CDC5 cell division cycle 5-like (S. pombe)	7.13916	6.84769	6.81558	7.01166	6.80099
6595	SMARCA2	SWI/SNF related, matrix associated, actin dependent regulator of chromatin, subfamily a, member 2	7.01261	6.64655	6.59076	7.4833	7.55185
8802	SUCLG1	Succinate-CoA ligase, alpha subunit	6.84347	6.92141	7.27024	6.34814	6.75896
23030	KDM4B	Lysine (K)-specific demethylase 4B	6.96159	7.45519	7.33863	7.62012	7.07044
64320	RNF25	Ring finger protein 25	5.56551	5.38314	5.88176	5.89073	5.74688
79188	TMEM43	Transmembrane protein 43	6.95314	7.38016	7.40279	6.51428	7.61779
10092	ARPC5	Actin related protein 2/3 complex, subunit 5, 16kDa	7.91119	7.60236	7.47687	7.63046	7.72456
5868	RAB5A	RAB5A, member RAS oncogene family	6.97996	6.00005	6.47073	6.55497	6.27066
58480	RHOU	Ras homolog gene family, member U	7.10751	6.09066	6.41617	5.95179	6.21172
79871	RPAP2	RNA polymerase II associated protein 2	6.25846	6.52774	6.54714	6.07661	6.01983
253260	RICTOR	Rapamycin-insensitive companion of mTOR	6.57492	6.68575	6.24262	6.48292	6.12566
51011	FAHD2A	Fumarylacetoacetate hydrolase domain containing 2A	5.38951	5.33606	5.5702	5.26639	5.19418
113828	FAM83F	Family with sequence similarity 83, member F	5.29624	5.6513	5.84935	5.82701	5.75748
3020	H3F3B	H3 histone, family 3B (H3.3B)	7.63173	7.62413	7.35586	7.64724	7.55817
25934	NIPSNAP3A	Nipsnap homolog 3A (C. elegans)	5.41383	5.69255	5.57731	5.38001	5.57974
57451	ODZ2	Odz, odd Oz/ten-m homolog 2 (Drosophila)	5.29039	5.21077	5.08876	7.70322	5.19
84000	TMPRSS13	Transmembrane protease, serine 13	7.76732	8.071	7.76968	5.54818	5.33428
388610	TRNP1	TMF1-regulated nuclear protein 1	5.30799	5.16364	5.16889	7.41001	5.96827
4324	MMP15	Matrix metallopeptidase 15 (membrane-inserted)	7.37321	7.70372	7.60006	5.26244	5.2123
5507	PPP1R3C	Protein phosphatase 1, regulatory (inhibitor) subunit 3C	5.63297	5.5529	5.85093	8.06325	6.30599
7412	VCAM1	Vascular cell adhesion molecule 1	5.46863	5.14178	5.22504	7.1053	7.52507
50805	IRX4	Iroquois homeobox 4	5.18501	5.21308	5.17291	6.65975	5.13757
29785	CYP2S1	Cytochrome P450, family 2, subfamily S, polypeptide 1	5.45318	5.32742	5.4223	6.88616	5.38378
133418	LOC647121	Embigin homolog (mouse) pseudogene	5.71334	5.41098	5.34964	8.0607	6.92532
8626	TP63	Tumor protein p63	5.63222	5.32057	5.26999	8.1557	5.2635
6535	DQ895505		6.50215	6.65456	6.59916	8.3225	7.85215
27122	DKK3	Dickkopf homolog 3 (Xenopus laevis)	5.39815	5.25211	5.24939	7.05345	6.35213
1001	CDH3	Cadherin 3, type 1, P-cadherin (placental)	5.43572	5.32566	5.22337	7.42949	5.18009
84168	ANTXR1	Anthrax toxin receptor 1	5.26563	5.24738	5.10639	6.61788	7.35612
6533	SLC6A6	Solute carrier family 6 (neurotransmitter transporter, taurine), member 6	6.53042	7.1269	6.96724	9.23946	8.09378
488	ATP2A2	ATPase, Ca++ transporting, cardiac muscle, slow twitch 2	5.56585	5.567	5.85134	7.28936	6.60664
8785	MATN4	Matrilin 4	5.49052	5.29674	5.18672	7.16793	5.51292
627	BDNF	Brain-derived neurotrophic factor	5.38419	5.37246	5.47763	6.68602	5.31709
1365	CLDN3	Claudin 3	9.74349	10.1395	10.2571	6.33528	5.5435
4681	NBL1	Neuroblastoma, suppression of tumorigenicity 1	5.60039	6.01535	5.71737	7.3114	8.76238
55274	DQ894607		6.22228	6.24797	6.15133	7.81512	6.75716
29841	LBP-32	Homo sapiens LBP-32 (LBP-32) mRNA, complete cds.	6.16954	5.89228	5.91285	5.29577	5.28021
56001	NXF2	Nuclear RNA export factor 2	6.81989	6.53256	6.60001	5.29729	5.2151
728343	NXF2B	Nuclear RNA export factor 2B	6.81989	6.53256	6.60001	5.29729	5.2151
3875	KRT18	Keratin 18	11.3957	11.1233	11.1578	9.12715	5.59113
210	ALAD	Aminolevulinate, delta-, dehydratase	7.64537	7.9187	7.76371	6.13778	6.44391
23336	SYNM	Synemin, intermediate filament protein	5.50245	5.11295	5.1487	7.9678	5.32937
26355	FAM162A	Family with sequence similarity 162, member A	8.20158	8.93984	8.50407	10.6605	9.60532
53918	PELO	Pelota homolog (Drosophila)	5.93535	5.266	5.5753	7.66925	6.78848
10456	HAX1	HCLS1 associated protein X-1	6.50537	6.60759	6.73169	7.46972	6.80452
5654	HTRA1	HtrA serine peptidase 1	6.05759	5.64077	5.54031	8.31335	8.92457
9048	ARTN	Artemin	5.79439	5.68149	5.50126	7.40146	5.62438
51676	ASB2	Ankyrin repeat and SOCS box-containing 2	5.2797	5.28925	5.16633	6.56033	5.33006
23612	PHLDA3	Pleckstrin homology-like domain, family A, member 3	5.8649	5.54655	5.50838	7.58416	6.64047
10667	FARS2	Phenylalanyl-tRNA synthetase 2, mitochondrial	8.12724	8.19887	8.15911	6.77717	6.79633
3678	ITGA5	Integrin, alpha 5 (fibronectin receptor, alpha polypeptide)	5.49627	5.36421	5.45774	6.75114	6.27674
79094	CHAC1	ChaC, cation transport regulator homolog 1 (E. coli)	6.237	5.70954	5.68727	8.73593	6.57957
55198	APPL2	Adaptor protein, phosphotyrosine interaction, PH domain and leucine zipper containing 2	7.84709	7.864	8.11788	5.79912	6.53845
84951	TNS4	Tensin 4	6.02687	6.17507	6.2121	9.2624	5.20174
51706	CYB5R1	Cytochrome b5 reductase 1	5.92246	5.32633	5.57453	7.45958	6.05827
29970	SCHIP1	Schwannomin interacting protein 1	5.3947	5.21688	5.20825	6.32621	5.39656
7041	TGFB1I1	Transforming growth factor beta 1 induced transcript 1	5.89212	5.25373	5.35374	8.13356	6.34197
4086	SMAD1	SMAD family member 1	6.26409	6.55265	6.30442	7.69496	6.52781
5621	PRNP	Prion protein	7.07957	7.28229	7.56269	9.54857	9.5682
6786	STIM1	Stromal interaction molecule 1	5.73181	5.66309	6.02559	7.66967	5.9385
10152	ABI2	Abl interactor 2	6.01862	6.3095	6.31161	7.2762	6.73673
51232	CRIM1	Cysteine rich transmembrane BMP regulator 1 (chordin-like)	5.46249	5.19444	5.32323	6.88568	5.30811
7690	ZNF131	Zinc finger protein 131	6.80268	6.31365	6.49585	8.24146	7.50917
871	SERPINH1	Serpin peptidase inhibitor, clade H (heat shock protein 47), member 1, (collagen binding protein 1)	5.35535	5.0519	5.11139	6.76733	6.63246
23225	NUP210	Nucleoporin 210kDa	7.56815	7.64066	7.896	5.44932	5.29483
10277	UBE4B	Ubiquitination factor E4B (UFD2 homolog, yeast)	6.22422	6.53919	6.45278	7.28433	7.16585
3705	ITPK1	Inositol 1,3,4-triphosphate 5/6 kinase	6.01397	6.08943	6.1485	7.35596	6.8208
79983	POF1B	Premature ovarian failure, 1B	7.09807	7.36143	7.50679	5.27733	5.12391
10955	SERINC3	Serine incorporator 3	8.61492	8.80313	8.61344	7.30119	6.99154
55332	DRAM	Damage-regulated autophagy modulator	5.32884	5.2466	5.27226	6.23089	7.8401
2149	F2R	Coagulation factor II (thrombin) receptor	5.57155	5.27082	5.27612	6.67934	7.03765
53836	GPR87	G protein-coupled receptor 87	5.29257	5.23268	5.25011	5.91808	5.24626
5336	PLCG2	Phospholipase C, gamma 2 (phosphatidylinositol-specific)	6.65199	6.92701	6.92138	5.48703	5.31514
3373	HYAL1	Hyaluronoglucosaminidase 1	5.78425	5.83589	5.58206	7.05334	5.467
80758	PRR7	Proline rich 7 (synaptic)	5.50489	5.39713	5.28142	6.95485	5.91678
221035	REEP3	Receptor accessory protein 3	6.25021	6.59047	6.34846	7.75499	8.21885
84552	PARD6G	Par-6 partitioning defective 6 homolog gamma (C. elegans)	5.55241	5.50646	5.50846	7.1514	5.58773
655	BMP7	Bone morphogenetic protein 7	5.28506	5.21386	5.24502	6.45523	5.48287
23657	SLC7A11	Solute carrier family 7, (cationic amino acid transporter, y+ system) member 11	5.32479	5.30336	5.27846	6.34523	7.37684
10150	MBNL2	Muscleblind-like 2 (Drosophila)	8.07727	8.23585	8.22707	9.35002	7.77005
6575	SLC20A2	Solute carrier family 20 (phosphate transporter), member 2	6.07667	5.72354	5.94308	7.69979	7.29587
284217	LAMA1	Laminin, alpha 1	5.34791	5.23762	5.17663	6.67242	5.254
165	AEBP1	AE binding protein 1	6.23195	5.29421	5.55544	8.64528	9.95936
8324	FZD7	Frizzled homolog 7 (Drosophila)	6.78508	6.62751	6.53673	9.20917	6.14207
92797	HELB	Helicase (DNA) B	5.61529	5.71719	5.63497	6.53118	5.98331
26353	HSPB8	Heat shock 22kDa protein 8	7.55462	7.27551	7.52039	8.45472	8.75825
6836	SURF4	Surfeit 4	7.08084	7.12811	7.34839	8.1363	8.01966
130497	OSR1	Odd-skipped related 1 (Drosophila)	5.55964	4.99431	5.13119	7.37041	5.69708
4155	MBP	Myelin basic protein	7.59673	7.86665	7.53112	6.41238	5.71372
54806	AHI1	Abelson helper integration site 1	5.32813	5.15098	5.3284	6.32235	5.72138
79022	TMEM106C	Transmembrane protein 106C	7.02292	7.11164	7.35852	5.71326	5.9993
8611	PPAP2A	Phosphatidic acid phosphatase type 2A	5.54777	5.67509	5.66149	6.69587	6.6018
59084	ENPP5	Ectonucleotide pyrophosphatase/phosphodiesterase 5 (putative function)	6.61231	6.65496	6.9894	5.39018	6.01973
84447	SYVN1	Synovial apoptosis inhibitor 1, synoviolin	7.12365	7.23965	7.12141	8.88959	7.78757
9069	CLDN12	Claudin 12	6.18959	6.26167	6.08275	7.02192	6.20482
9703	KIAA0100	KIAA0100	7.91045	7.29962	7.6927	6.71115	7.48066
4192	MDK	Midkine (neurite growth-promoting factor 2)	6.59226	6.43334	6.28958	8.96518	8.1145
6525	SMTN	Smoothelin	6.38948	5.92014	5.90873	8.01566	6.148
6925	TCF4	Transcription factor 4	6.71873	6.83796	6.86546	7.89583	8.68077
874	CBR3	Carbonyl reductase 3	5.41622	5.7825	5.4636	6.37812	7.13495
5652	PRSS8	Protease, serine, 8	6.70752	6.95328	7.04662	5.49325	5.16701
55729	ATF7IP	Activating transcription factor 7 interacting protein	7.40756	6.72579	7.0837	6.19586	6.89526
132014	IL17RE	Interleukin 17 receptor E	6.50643	6.27912	6.54517	5.25986	5.08997
369	ARAF	V-raf murine sarcoma 3611 viral oncogene homolog	6.66114	6.45473	6.76556	5.90447	6.06726
55679	LIMS2	LIM and senescent cell antigen-like domains 2	5.60303	5.36741	5.32208	7.13843	6.73788
23148	NACAD	NAC alpha domain containing	5.24466	5.25437	5.27342	6.08493	5.30144
64163	IFRG15	Interferon responsive gene 15	6.40253	6.18796	5.96491	7.9168	5.81381
57409	MIF4GD	MIF4G domain containing	6.01239	6.03545	6.20327	5.42436	5.62561
56262	LRRC8A	Leucine rich repeat containing 8 family, member A	5.56331	5.24223	5.45736	7.00294	6.28219
163590	TOR1AIP2	Torsin A interacting protein 2	5.58883	5.21121	5.31535	6.67202	5.96925
79897	RPP21	Ribonuclease P/MRP 21kDa subunit	7.61612	8.32971	8.04768	6.32439	6.90546
27165	GLS2	Glutaminase 2 (liver, mitochondrial)	5.42003	5.45549	5.6045	6.65015	5.4832
84935	C13orf33	Chromosome 13 open reading frame 33	5.52919	5.67149	5.54938	6.51474	8.528
7046	TGFBR1	Transforming growth factor, beta receptor 1	6.15617	5.93557	5.93033	7.51242	7.27921
2877	GPX2	Glutathione peroxidase 2 (gastrointestinal)	5.45015	5.31825	5.40558	6.6704	5.31704
139341	FUNDC1	FUN14 domain containing 1	6.89337	6.50259	6.76017	6.09301	6.13067
3632	INPP5A	Inositol polyphosphate-5-phosphatase, 40kDa	5.86883	5.3938	5.63458	6.94186	6.02533
9748	SLK	STE20-like kinase (yeast)	8.19563	7.90813	8.14865	6.719	7.1992
196383	RILPL2	Rab interacting lysosomal protein-like 2	6.92108	6.6222	6.53333	5.71281	5.86815
6520	SLC3A2	Solute carrier family 3 (activators of dibasic and neutral amino acid transport), member 2	5.81192	5.41715	5.43459	6.96608	5.75295
53373	TPCN1	Two pore segment channel 1	7.12723	7.17823	7.23321	5.81175	7.0918
51181	DCXR	Dicarbonyl/L-xylulose reductase	6.26006	6.26796	6.29834	5.41845	5.61774
2495	DQ894293		11.5331	11.6247	11.5319	12.3866	13.0049
3866	KRT15	Keratin 15	5.4219	5.16273	5.15773	6.75171	5.00922
11124	FAF1	Fas (TNFRSF6) associated factor 1	7.19312	7.32293	7.447	6.60393	6.57954
6507	SLC1A3	Solute carrier family 1 (glial high affinity glutamate transporter), member 3	5.35387	5.25424	5.23339	6.24509	5.92016
9871	SEC24D	SEC24 family, member D (S. cerevisiae)	5.37367	5.29861	5.35801	6.38122	5.98581
85369	FAM40A	Family with sequence similarity 40, member A	6.89439	6.77517	6.82385	8.51613	7.508
84417	DQ895626		5.34301	5.36107	5.23258	7.3042	5.4891
8140	MLAS	HLAT1-3TM.	7.88855	8.06564	7.58058	11.2774	7.94848
84236	RHBDD1	Rhomboid domain containing 1	6.93277	6.89686	6.924	8.06422	6.49025
3675	ITGA3	Integrin, alpha 3 (antigen CD49C, alpha 3 subunit of VLA-3 receptor)	6.14099	6.09589	6.55747	7.61204	5.26373
79816	TLE6	Transducin-like enhancer of split 6 (E(sp1) homolog, Drosophila)	7.10305	7.22394	7.32661	5.64887	6.31506
2108	ETFA	Electron-transfer-flavoprotein, alpha polypeptide	7.75566	7.32184	7.41298	6.94706	7.54954
6310	ATXN1	Ataxin 1	6.05084	5.75271	5.80847	7.29413	5.47805
8425	LTBP4	Latent transforming growth factor beta binding protein 4	5.52424	5.71035	5.50295	6.4155	7.85529
29947	DNMT3L	DNA (cytosine-5-)-methyltransferase 3-like	5.25963	5.34245	5.29444	6.1663	6.89397
83715	ESPN	Espin	7.1414	7.86404	7.621	9.878	5.69592
122953	JDP2	Jun dimerization protein 2	5.53742	5.44328	5.50778	6.34429	6.40255
8987	STBD1	Starch binding domain 1	7.09127	6.34173	6.44148	9.04415	6.10522
54407	SLC38A2	Solute carrier family 38, member 2	7.74024	7.41438	7.42338	9.48258	8.22439
79047	KCTD15	Potassium channel tetramerisation domain containing 15	5.45873	5.41021	5.37519	6.55337	5.65408
25804	LSM4	LSM4 homolog, U6 small nuclear RNA associated (S. cerevisiae)	9.08801	8.99051	9.15194	8.05699	7.6904
6146	RPL22	Ribosomal protein L22	8.75328	7.84404	8.50539	7.29914	6.81949
23531	MMD	Monocyte to macrophage differentiation-associated	5.65292	5.38693	5.35327	6.54848	6.85439
8270	LAGE3	L antigen family, member 3	6.51576	6.39634	6.58415	5.57535	6.01357
29967	LRP12	Low density lipoprotein-related protein 12	5.43684	5.42278	5.47501	6.17471	5.87227
1632	DCI	Dodecenoyl-Coenzyme A delta isomerase (3,2 trans-enoyl-Coenzyme A isomerase)	6.83499	6.86304	7.13015	5.78634	6.09821
26003	GORASP2	Golgi reassembly stacking protein 2, 55kDa	7.17918	7.28053	7.11471	8.24248	7.53409
79767	ELMO3	Engulfment and cell motility 3	6.26608	6.11782	6.29703	5.59872	5.13941
11007	CCDC85B	Coiled-coil domain containing 85B	6.55736	7.10822	6.9794	7.89784	6.79552
11060	WWP2	WW domain containing E3 ubiquitin protein ligase 2	5.73844	5.56604	5.76008	6.69615	5.38305
65992	DDRGK1	DDRGK domain containing 1	8.05501	8.16254	8.32735	7.25163	7.59955
6361	CCL17	Chemokine (C-C motif) ligand 17	5.28019	5.17634	5.19698	6.30096	5.21517
4953	ODC1	Ornithine decarboxylase 1	8.37228	7.57901	7.72672	10.6809	9.02467
10962	MLLT11	Myeloid/lymphoid or mixed-lineage leukemia (trithorax homolog, Drosophila); translocated to, 11	5.62791	6.10166	5.93653	6.47412	7.15794
4907	NT5E	5-nucleotidase, ecto (CD73)	5.57224	5.40708	5.53425	6.36129	5.49767
7070	DKFZp761B1	Homo sapiens Thy-1 glycoprotein and Thy-1 co-transcribed protein mRNAs, complete cds.	5.81972	5.4319	5.42638	7.06635	10.0017
55101	ATP5SL	ATP5S-like	6.74099	6.79596	6.87916	6.05337	5.8236
10417	FLJ00108	FLJ00108 protein (Fragment).	5.579	5.31381	5.29004	7.57901	7.69855
5033	DQ894855		5.62233	5.63538	5.52417	6.86854	6.60341
6343	SCT	Secretin	5.36259	5.2107	5.18168	6.17711	5.71154
2184	FAH	Fumarylacetoacetate hydrolase (fumarylacetoacetase)	7.00981	6.83888	7.04553	8.48906	6.28062
51119	SBDS	Shwachman-Bodian-Diamond syndrome	8.39685	8.23585	8.09488	7.54661	7.65984
10726	NUDC	Nuclear distribution gene C homolog (A. nidulans)	7.57932	7.49729	7.62768	6.83637	7.13738
83719	YPEL3	Yippee-like 3 (Drosophila)	9.38041	9.26176	9.45203	10.653	9.18523
51561	IL23A	Interleukin 23, alpha subunit p19	5.56362	5.4016	5.49424	6.5989	5.42021
11157	LSM6	LSM6 homolog, U6 small nuclear RNA associated (S. cerevisiae)	6.2852	6.00077	6.06889	5.4888	5.79426
7422	VEGFA	Vascular endothelial growth factor A	6.88267	7.71977	7.85649	9.62631	7.52374
5447	POR	P450 (cytochrome) oxidoreductase	5.76064	6.15172	6.09646	6.74304	7.43557
3993	LLGL2	Lethal giant larvae homolog 2 (Drosophila)	6.81939	7.06286	6.81518	5.91997	5.50734
84706	GPT2	Glutamic pyruvate transaminase (alanine aminotransferase) 2	5.47064	5.48225	5.64178	6.7153	5.90846
6001	RGS10	Regulator of G-protein signaling 10	5.64143	5.63392	5.40203	7.11571	6.78013
55819	RNF130	Ring finger protein 130	7.9839	7.11961	7.48255	6.51709	6.54925
8639	AOC3	Amine oxidase, copper containing 3 (vascular adhesion protein 1)	5.59785	5.39326	5.27789	6.94213	7.7063
196743	PAOX	Polyamine oxidase (exo-N4-amino)	5.96654	6.0003	6.09711	5.53755	5.75956
1191	CLU	Clusterin	10.4981	10.356	9.80606	8.20465	7.59674
54469	ZFAND6	Zinc finger, AN1-type domain 6	8.09304	7.72694	7.88425	7.17558	6.90982
1605	DAG1	Dystroglycan 1 (dystrophin-associated glycoprotein 1)	6.09151	5.83807	6.04966	7.71797	6.40995
89941	RHOT2	Ras homolog gene family, member T2	6.71635	6.26766	6.45762	5.83764	6.14256
123355	LRRC28	Leucine rich repeat containing 28	5.32484	5.32389	5.42406	6.25222	5.42994
6338	SCNN1B	Sodium channel, nonvoltage-gated 1, beta	6.63115	6.52199	6.24611	5.19651	5.17197
29923	C7orf68	Chromosome 7 open reading frame 68	6.97248	7.53165	7.51661	8.92333	8.68381
26291	FGF21	Fibroblast growth factor 21	5.59333	5.42375	5.47179	6.9322	5.53863
64746	ACBD3	Acyl-Coenzyme A binding domain containing 3	7.26905	7.38223	7.22441	8.1608	7.65353
84709	C4orf49	Chromosome 4 open reading frame 49	5.78497	6.49368	6.24125	7.24872	6.98964
1039	CDR2	Cerebellar degeneration-related protein 2, 62kDa	6.16166	5.37524	5.81344	7.64733	7.05511
11142	PKIG	Protein kinase (cAMP-dependent, catalytic) inhibitor gamma	6.09326	6.29273	6.39826	5.26905	5.66905
4189	DNAJB9	DnaJ (Hsp40) homolog, subfamily B, member 9	6.94515	6.95067	6.56723	8.948	7.87593
5873	RAB27A	RAB27A, member RAS oncogene family	5.78664	6.17015	5.71461	6.96326	5.48238
9528	TMEM59	Transmembrane protein 59	7.72293	7.82565	7.89676	6.95989	7.23648
2012	EMP1	Epithelial membrane protein 1	9.65183	9.28864	9.50207	7.71598	10.7809
148867	BX648884	Homo sapiens mRNA; cDNA DKFZp686M01243 (from clone DKFZp686M01243).	6.03894	6.27275	6.33246	6.86228	6.18838
84283	TMEM79	Transmembrane protein 79	6.36731	6.62631	6.36584	5.44606	5.30247
55856	THEM2	Thioesterase superfamily member 2	8.60832	8.98017	8.95696	7.62992	7.53957
60559	SPCS3	Signal peptidase complex subunit 3 homolog (S. cerevisiae)	5.85198	5.76064	5.88581	6.82725	7.10326
51547	SIRT7	Sirtuin (silent mating type information regulation 2 homolog) 7 (S. cerevisiae)	7.18425	7.1076	7.39712	6.34066	7.23174
51118	UTP11L	UTP11-like, U3 small nucleolar ribonucleoprotein, (yeast)	8.77983	8.6253	8.64865	8.14482	8.01193
64778	FNDC3B	Fibronectin type III domain containing 3B	6.60988	6.99798	6.70476	7.7319	7.81054
203260	CCDC107	Coiled-coil domain containing 107	7.01982	7.06261	6.70006	7.87074	6.40997
56172	ANKH	Ankylosis, progressive homolog (mouse)	5.54773	5.58037	5.47443	6.56433	5.83628
51160	VPS28	Vacuolar protein sorting 28 homolog (S. cerevisiae)	9.04096	9.4441	9.19405	8.09448	8.52777
56681	SAR1A	SAR1 homolog A (S. cerevisiae)	6.12077	6.5011	6.42035	7.16885	7.30644
112464	PRKCDBP	Protein kinase C, delta binding protein	6.31524	6.32407	6.43812	7.58821	7.85427
9538	PIG8	Homo sapiens mRNA for Etoposide-induced protein 2.4 variant protein.	6.92578	6.811	6.92934	6.29261	6.7582
3915	LAMC1	Laminin, gamma 1 (formerly LAMB2)	5.82478	5.39426	5.63816	7.49824	7.92488
26173	INTS1	Integrator complex subunit 1	6.65482	6.42331	6.58372	5.91414	6.35182
57333	RCN3	Reticulocalbin 3, EF-hand calcium binding domain	5.31676	5.13791	5.2768	6.0008	6.10753
2783	GNB2	Guanine nucleotide binding protein (G protein), beta polypeptide 2	7.65279	7.61839	7.83149	6.86245	7.16522
51371	POMP	Proteasome maturation protein	9.21091	9.64535	9.61728	8.24934	9.19288
83892	KCTD10	Potassium channel tetramerisation domain containing 10	6.95001	7.45162	7.16722	7.98941	8.18329
6513	SLC2A1	Solute carrier family 2 (facilitated glucose transporter), member 1	10.8322	10.8807	11.3331	13.0291	10.9877
163859	C1orf55	Chromosome 1 open reading frame 55	7.03991	6.62036	6.69536	7.90052	7.40724
24145	PANX1	Pannexin 1	5.23929	5.22154	5.26585	5.93534	6.66697
50855	PARD6A	Par-6 partitioning defective 6 homolog alpha (C. elegans)	5.89106	5.9922	6.07329	6.73159	5.8936
5211	PFKL	Phosphofructokinase, liver	8.82765	8.84674	8.69779	10.1277	8.98736
4162	MCAM	Melanoma cell adhesion molecule	5.29601	5.21486	5.23176	6.01814	5.38675
7818	DAP3	Death associated protein 3	7.52371	7.53792	7.79	7.00605	7.35558
79366	NSBP1	Nucleosomal binding protein 1	7.14676	6.17169	6.7899	5.83657	5.76469
54455	FBXO42	F-box protein 42	5.65149	5.61038	5.84208	6.72607	5.97726
5705	PSMC5	Proteasome (prosome, macropain) 26S subunit, ATPase, 5	7.18027	6.89764	7.30212	6.39994	7.01264
2047	EPHB1	EPH receptor B1	5.22004	5.21775	5.09386	6.10714	5.21677
586	NAP5	Nck-associated protein 5	5.29838	5.37519	5.31885	6.48513	6.91522
1615	DARS	Aspartyl-tRNA synthetase	7.81699	7.63816	7.92282	7.16002	7.31401
51542	VPS54	Vacuolar protein sorting 54 homolog (S. cerevisiae)	6.38571	6.70993	6.48347	7.04254	6.83651
10087	COL4A3BP	Collagen, type IV, alpha 3 (Goodpasture antigen) binding protein	6.19221	5.85996	5.92713	5.39952	5.56252
2137	EXTL3	Exostoses (multiple)-like 3	6.05643	5.85576	6.08142	6.67748	7.3564
901	CCNG2	Cyclin G2	6.5387	6.3646	6.57591	7.9653	6.85585
4893	NRAS	Neuroblastoma RAS viral (v-ras) oncogene homolog	7.24347	7.35547	7.20163	8.12888	7.55051
366	AQP9	Aquaporin 9	5.41913	5.33487	5.34328	6.2493	5.30286
55254	TMEM39A	Transmembrane protein 39A	8.17509	7.49323	7.76444	9.35142	8.46719
11104	KATNA1	Katanin p60 (ATPase-containing) subunit A 1	7.43712	7.13495	7.33328	6.80618	6.90946
34	DQ895710		7.00621	6.8862	6.69913	6.04371	6.3757
10327	AKR1A1	Aldo-keto reductase family 1, member A1 (aldehyde reductase)	9.64097	9.26337	9.64822	8.97382	8.85965
127002	ATXN7L2	Ataxin 7-like 2	5.5434	5.55328	5.68193	6.37426	5.81953
10580	SORBS1	Sorbin and SH3 domain containing 1	5.2135	5.34682	5.20541	6.20806	5.20052
57549	IGSF9	Immunoglobulin superfamily, member 9	6.10675	5.69343	6.0667	7.68694	5.28168
10987	COPS5	COP9 constitutive photomorphogenic homolog subunit 5 (Arabidopsis)	7.64933	7.69373	7.61615	6.89837	7.23833
6647	SOD1	Superoxide dismutase 1, soluble	9.29106	9.11076	8.93092	8.46653	9.09567
79850	FAM57A	Family with sequence similarity 57, member A	5.67865	5.76864	5.92616	6.65999	5.87753
9469	CHST3	Carbohydrate (chondroitin 6) sulfotransferase 3	5.30469	5.19022	5.27544	6.34136	5.21728
1364	CLDN4	Claudin 4	10.9699	11.289	11.533	8.47293	5.76395
8612	PPAP2C	Phosphatidic acid phosphatase type 2C	6.33627	5.91919	6.39563	5.40088	5.37424
57175	CORO1B	Coronin, actin binding protein, 1B	7.69236	7.52183	7.72446	6.81551	7.98084
59271	C21orf63	Chromosome 21 open reading frame 63	5.35085	5.51914	5.33913	6.18301	5.31281
55112	WDR60	WD repeat domain 60	6.38715	5.76662	6.37992	5.54915	5.73959
5352	PLOD2	Procollagen-lysine, 2-oxoglutarate 5-dioxygenase 2	5.41929	5.2295	5.24971	6.09829	6.5949
158787	RIBC1	RIB43A domain with coiled-coils 1	5.50754	5.2833	5.42128	6.53418	5.12305
9785	DHX38	DEAH (Asp-Glu-Ala-His) box polypeptide 38	7.56767	7.21074	7.40449	6.77164	7.02577
9276	COPB2	Coatomer protein complex, subunit beta 2 (beta prime)	8.20401	8.23875	8.30314	8.88265	8.64471
80326	WNT10A	Wingless-type MMTV integration site family, member 10A	5.18868	5.18678	5.17972	6.37362	5.21568
389558	FAM180A	Family with sequence similarity 180, member A	5.20658	5.32681	5.22083	5.98582	5.67456
6259	RYK	RYK receptor-like tyrosine kinase	6.62438	6.56729	6.71815	7.14636	6.36375
9446	GSTO1	Glutathione S-transferase omega 1	6.61469	6.63222	7.02684	7.52795	6.66258
3420	IDH3B	Isocitrate dehydrogenase 3 (NAD+) beta	8.71532	8.69136	8.96103	7.98062	7.95808
11108	PRDM4	PR domain containing 4	6.8369	7.3828	7.15046	7.62642	7.1335
140809	SRXN1	Sulfiredoxin 1 homolog (S. cerevisiae)	5.37158	5.39342	5.40384	6.30991	7.5869
133	ADM	Adrenomedullin	6.59857	6.15375	6.37326	8.37142	7.79619
84993	UBL7	Ubiquitin-like 7 (bone marrow stromal cell-derived)	7.07951	7.11653	7.39324	6.40976	6.86608
27147	DENND2A	DENN/MADD domain containing 2A	5.4779	5.32229	5.39451	6.02928	7.05368
55544	RBM38	RNA binding motif protein 38	5.36809	5.14776	5.39282	6.11025	5.3323
29781	NCAPH2	Non-SMC condensin II complex, subunit H2	6.54984	6.53313	6.41984	7.16818	6.08209
6117	RPA1	Replication protein A1, 70kDa	6.95787	6.44684	6.7676	6.33083	6.84392
6386	SDCBP	Syndecan binding protein (syntenin)	9.33273	8.58584	8.84282	8.15848	8.77501
1294	COL7A1	Collagen, type VII, alpha 1	5.40888	5.26197	5.29092	6.65883	5.40036
59339	PLEKHA2	Pleckstrin homology domain containing, family A (phosphoinositide binding specific) member 2	8.3095	8.69714	8.3472	9.31987	8.71466
83787	ARMC10	Armadillo repeat containing 10	7.30567	7.54309	7.30873	6.37194	6.6209
85365	ALG2	Asparagine-linked glycosylation 2, alpha-1,3-mannosyltransferase homolog (S. cerevisiae)	5.51281	5.73109	5.65356	6.35748	5.79615
11014	KDELR2	KDEL (Lys-Asp-Glu-Leu) endoplasmic reticulum protein retention receptor 2	6.17397	6.01166	6.54532	7.33313	6.79895
27230	SERP1	Stress-associated endoplasmic reticulum protein 1	7.40403	7.11096	7.62646	8.54191	7.49313
9587	MAD2L1BP	MAD2L1 binding protein	6.00599	6.34671	6.21416	6.57296	6.00332
80024	SLC24A6	Solute carrier family 24 (sodium/potassium/calcium exchanger), member 6	6.48942	6.14596	6.38446	5.53987	6.7127
4697	NDUFA4	NADH dehydrogenase (ubiquinone) 1 alpha subcomplex, 4, 9kDa	9.22306	9.30952	9.25343	8.50782	8.35373
3694	ITGB6	Integrin, beta 6	6.15805	6.55078	5.91232	5.4991	5.2878
8460	TPST1	Tyrosylprotein sulfotransferase 1	5.39704	5.31438	5.27447	6.1618	7.55735
25940	FAM98A	Family with sequence similarity 98, member A	6.02213	6.66393	6.2983	6.92848	7.24726
144402	CPNE8	Copine VIII	5.70938	5.61064	5.53749	6.65089	6.16966
25802	LMOD1	Leiomodin 1 (smooth muscle)	5.29064	5.20359	5.26469	5.94038	5.3076
9865	KIAA0644	KIAA0644 gene product	5.29535	5.40134	5.12099	6.29227	6.06941
5937	RBMS1	RNA binding motif, single stranded interacting protein 1	7.10132	6.81129	6.65898	8.12761	8.08159
28958	CCDC56	Coiled-coil domain containing 56	6.71643	7.02805	7.02391	6.01615	6.91364
5603	MAPK13	Mitogen-activated protein kinase 13	6.48784	6.30068	6.50471	5.9226	5.35156
80824	DUSP16	Dual specificity phosphatase 16	7.30609	7.1242	7.21969	6.5745	6.04671
55275	VPS53	Vacuolar protein sorting 53 homolog (S. cerevisiae)	6.64495	6.669	6.76599	5.9437	6.25684
50650	ARHGEF3	Rho guanine nucleotide exchange factor (GEF) 3	8.16391	8.07828	7.8001	9.02968	7.42444
6203	RPS9	Ribosomal protein S9	11.0893	10.8184	10.8459	10.4801	9.86581
3691	ITGB4	Integrin, beta 4	7.77727	8.21144	8.15004	9.45656	5.84205
79755	ZNF750	Zinc finger protein 750	6.03995	5.35195	5.66447	5.06416	5.12641
2629	GBA	Glucosidase, beta; acid (includes glucosylceramidase)	7.18158	7.20235	7.16034	6.34434	7.87848
54534	MRPL50	Mitochondrial ribosomal protein L50	6.38568	6.24672	6.417	7.20732	6.87953
78990	OTUB2	OTU domain, ubiquitin aldehyde binding 2	5.43155	5.3938	5.57947	6.00714	5.50103
10992	SF3B2	Splicing factor 3b, subunit 2, 145kDa	7.9734	7.24491	7.55238	6.92501	7.05341
5573	PRKAR1A	Protein kinase, cAMP-dependent, regulatory, type I, alpha (tissue specific extinguisher 1)	7.03106	7.3475	7.48313	7.9731	7.90903
54453	RIN2	Ras and Rab interactor 2	7.01115	7.43165	7.277	6.07481	6.15934
1241	LTB4R	Leukotriene B4 receptor	5.28075	5.3099	5.32373	5.87244	5.25564
57700	FAM160B1	Family with sequence similarity 160, member B1	6.44458	6.62117	6.52049	7.41958	6.55003
2820	GPD2	Glycerol-3-phosphate dehydrogenase 2 (mitochondrial)	6.87341	6.80302	6.87393	5.98985	5.80995
56925	LXN	Latexin	7.07786	7.15837	7.23261	6.42083	6.80143
6632	SNRPD1	Small nuclear ribonucleoprotein D1 polypeptide 16kDa	7.71	7.12133	7.3777	7.0204	7.47893
5824	PEX19	Peroxisomal biogenesis factor 19	6.12418	5.95962	6.36859	5.59916	6.05484
27076	LYPD3	LY6/PLAUR domain containing 3	7.85784	7.55278	7.50805	6.52006	5.31971
7227	TRPS1	Trichorhinophalangeal syndrome I	7.68422	6.48518	6.92872	6.15291	5.48338
2006	ELN	Elastin	5.22842	5.44426	5.36028	6.17631	6.17847
51635	DHRS7	Dehydrogenase/reductase (SDR family) member 7	5.9747	5.62432	5.88172	6.51622	6.82698
633	BGN	Biglycan	7.21972	5.84941	6.29103	10.0057	10.9442
136	ADORA2B	Adenosine A2b receptor	5.31119	5.27352	5.35801	6.13596	7.62066
57690	TNRC6C	Trinucleotide repeat containing 6C	5.44002	5.52091	5.67256	6.05598	5.66721
51398	C19orf56	Chromosome 19 open reading frame 56	6.27195	6.00756	6.18335	5.66144	6.10204
51762	RAB8B	RAB8B, member RAS oncogene family	6.34794	5.95525	6.20127	7.03767	7.84806
57511	COG6	Component of oligomeric golgi complex 6	5.49983	5.36583	5.57416	6.06845	5.53082
3939	LDHA	Lactate dehydrogenase A	10.1558	10.6281	10.5348	11.3764	10.9569
10844	TUBGCP2	Tubulin, gamma complex associated protein 2	6.51108	6.10233	6.25191	5.89994	5.98809
5433	POLR2D	Polymerase (RNA) II (DNA directed) polypeptide D	5.53696	5.52455	5.64	6.1334	5.94343
10763	NES	Nestin	5.31763	5.19087	5.22775	5.80098	5.53256
29102	RNASEN	Ribonuclease type III, nuclear	6.06013	5.70653	5.80672	5.51194	5.91405
9564	BCAR1	Breast cancer anti-estrogen resistance 1	5.89484	6.14994	6.58703	7.4868	6.1386
81606	LBH	Limb bud and heart development homolog (mouse)	5.72985	5.65655	5.55881	6.61722	6.52442
57695	USP37	Ubiquitin specific peptidase 37	5.40785	5.53061	5.6718	6.68037	5.93549
8408	AK128333		6.15037	6.63535	6.41271	7.05106	6.04514
374378	GALNTL4	UDP-N-acetyl-alpha-D-galactosamine:polypeptide N-acetylgalactosaminyltransferase-like 4	5.71013	5.73554	5.69265	6.43767	5.51905
3162	HMOX1	Heme oxygenase (decycling) 1	6.50064	6.30988	6.54817	8.40683	10.1571
27243	CHMP2A	Chromatin modifying protein 2A	8.23165	8.20941	8.04812	7.58308	7.30566
64965	MRPS9	Mitochondrial ribosomal protein S9	7.11235	7.04452	6.81164	6.25221	6.44554
56895	AGPAT4	1-acylglycerol-3-phosphate O-acyltransferase 4 (lysophosphatidic acid acyltransferase, delta)	5.24032	5.10717	5.25989	5.99947	6.9605
8974	P4HA2	Prolyl 4-hydroxylase, alpha polypeptide II	5.80786	5.9792	6.09711	7.48175	6.78393
4238	MFAP3	Microfibrillar-associated protein 3	5.80775	6.09893	6.01779	6.86948	6.82464
585	BBS4	Bardet-Biedl syndrome 4	6.32763	6.79243	6.60913	5.61464	5.92142
389389	FLJ90086		5.97818	5.66982	5.89747	5.07922	5.17708
3014	H2AFX	H2A histone family, member X	5.45735	5.21597	5.45326	6.06229	6.05731
8473	OGT	O-linked N-acetylglucosamine (GlcNAc) transferase (UDP-N-acetylglucosamine:polypeptide-N-acetylglucosaminyl transferase)	6.52361	6.14404	6.4075	6.65996	6.23674
57504	MTA3	Metastasis associated 1 family, member 3	6.13752	5.97014	6.17995	5.61813	5.51655
2319	FLOT2	Flotillin 2	8.14421	7.9306	8.00782	6.98638	8.05866
84661	DPY30	Dpy-30 homolog (C. elegans)	7.07312	7.43343	7.35355	6.37982	6.3816
161253	REM2	RAS (RAD and GEM)-like GTP binding 2	5.62217	5.39218	5.54207	6.2223	5.29692
4677	NARS	Asparaginyl-tRNA synthetase	6.92108	6.63578	6.77445	7.82164	7.22173
29128	UHRF1	Ubiquitin-like with PHD and ring finger domains 1	6.71436	6.07034	6.20414	5.70281	5.83493
79875	THSD4	Thrombospondin, type I, domain containing 4	6.48533	5.90156	6.23792	5.31631	5.45165
116092	DNTTIP1	Deoxynucleotidyltransferase, terminal, interacting protein 1	8.87715	8.76905	8.77034	8.30712	8.29529
138151	NACC2	NACC family member 2, BEN and BTB (POZ) domain containing	5.57109	5.55072	5.65912	6.61359	6.31536
6606	SMN1	Survival of motor neuron 1, telomeric	7.60928	7.39796	7.35234	6.80974	7.17284
6607	EU176225		7.60928	7.39796	7.35234	6.80974	7.17284
9524	GPSN2	Glycoprotein, synaptic 2	7.29865	7.26988	7.54419	6.70093	6.43136
5593	PRKG2	Protein kinase, cGMP-dependent, type II	5.19089	5.17125	5.20425	5.92765	5.54157
57555	NLGN2	Neuroligin 2	5.71142	5.92675	6.22307	6.96677	7.19516
6301	SARS	Seryl-tRNA synthetase	7.44892	7.12507	7.24325	8.01989	7.00962
6723	SRM	Spermidine synthase	6.24634	5.84714	6.02375	6.9425	7.15788
84516	DCTN5	Dynactin 5 (p25)	7.14938	7.29927	7.15285	6.584	7.30785
64928	MRPL14	Mitochondrial ribosomal protein L14	8.78599	9.17207	8.97733	8.034	7.78743
132	ADK	Adenosine kinase	7.04957	6.93834	7.12919	7.5995	7.47393
26354	GNL3	Guanine nucleotide binding protein-like 3 (nucleolar)	7.17748	6.64698	6.88269	8.03705	7.85486
11270	NRM	Nurim (nuclear envelope membrane protein)	7.11944	6.90065	6.91511	5.87602	5.54925
5236	PGM1	Phosphoglucomutase 1	6.34161	6.88895	6.82006	7.60576	7.18261
55969	C20orf24	Chromosome 20 open reading frame 24	6.31601	6.31681	6.45321	7.00192	7.19407
116541	MRPL54	Mitochondrial ribosomal protein L54	7.88535	7.92391	8.13956	7.16289	7.4582
4282	MIF	Macrophage migration inhibitory factor (glycosylation-inhibiting factor)	9.58082	9.50406	9.50008	10.4875	10.1113
3382	ICA1	Islet cell autoantigen 1, 69kDa	6.14331	5.96335	6.49785	5.28766	5.20769
513	ATP5D	ATP synthase, H+ transporting, mitochondrial F1 complex, delta subunit	7.95648	7.97774	8.14277	7.41188	7.34659
26286	ARFGAP3	ADP-ribosylation factor GTPase activating protein 3	5.58278	5.82517	5.86544	6.42118	6.17826
6785	ELOVL4	Elongation of very long chain fatty acids (FEN1/Elo2, SUR4/Elo3, yeast)-like 4	5.36237	5.35303	5.29209	6.71544	5.3074
4664	NAB1	NGFI-A binding protein 1 (EGR1 binding protein 1)	6.34328	6.11867	6.36592	5.71976	6.1068
196513	DCP1B	DCP1 decapping enzyme homolog B (S. cerevisiae)	6.49031	6.33141	6.32335	5.87626	6.15132
51642	MRPL48	Mitochondrial ribosomal protein L48	7.22393	6.98463	7.02177	6.60627	6.54019
5597	MAPK6	Mitogen-activated protein kinase 6	6.49432	6.07475	6.1002	7.23226	7.07706
49854	ZNF295	Zinc finger protein 295	6.29295	6.47933	6.08779	6.96182	6.19319
25796	PGLS	6-phosphogluconolactonase	7.25003	7.72928	7.68599	6.45188	6.54766
4832	NME3	Non-metastatic cells 3, protein expressed in	6.80483	7.17482	7.1868	6.05475	5.91022
56994	CHPT1	Choline phosphotransferase 1	5.82322	5.2748	5.48535	5.20205	5.21067
7049	TGFBR3	Transforming growth factor, beta receptor III	5.48457	4.91277	5.10389	6.49213	6.80646
149951	COMMD7	COMM domain containing 7	6.40824	6.5916	6.69498	5.67242	6.27086
3421	IDH3G	Isocitrate dehydrogenase 3 (NAD+) gamma	7.73158	7.53673	7.81064	7.08961	6.79088
2547	XRCC6	X-ray repair complementing defective repair in Chinese hamster cells 6	6.61653	6.60857	6.84045	6.16889	6.24646
4735	SEPT2	Septin 2	9.10957	8.94366	8.822	9.76922	9.6006
4097	MAFG	V-maf musculoaponeurotic fibrosarcoma oncogene homolog G (avian)	7.37763	7.44538	7.14856	8.10064	8.24462
1809	DPYSL3	Dihydropyrimidinase-like 3	5.39417	5.76578	5.29224	6.40491	6.38254
1821	DRP2	Dystrophin related protein 2	5.28412	5.26039	5.17371	6.04753	5.48058
55857	DKFZp586H0	Homo sapiens uncharacterized hypothalamus protein HT013 mRNA, complete cds.	6.46127	6.3771	6.2218	5.64932	5.73078
2954	GSTZ1	Glutathione transferase zeta 1	6.57597	6.70789	6.81716	5.8433	5.79171
63915	MUTED	Muted homolog (mouse)	6.01291	5.98922	6.17376	5.60285	5.97096
657	BMPR1A	Bone morphogenetic protein receptor, type IA	5.69497	5.41798	5.57737	6.457	5.88733
51253	MRPL37	Mitochondrial ribosomal protein L37	7.34645	7.29015	7.17884	6.78977	6.60792
5935	RBM3	RNA binding motif (RNP1, RRM) protein 3	7.78773	7.58525	7.89671	6.87043	7.30744
2859	GPR35	G protein-coupled receptor 35	5.38134	5.48864	5.46781	6.12711	5.6813
60493	FASTKD5	FAST kinase domains 5	5.65842	5.79148	5.47209	6.22793	6.28892
55209	SETD5	SET domain containing 5	6.28585	5.55462	6.21191	7.07645	6.19087
7407	VARS	Valyl-tRNA synthetase	7.90923	7.70148	7.91781	7.28712	6.68953
4323	MMP14	Matrix metallopeptidase 14 (membrane-inserted)	6.77503	7.14458	7.24228	7.88135	10.168
79693	YRDC	YrdC domain containing (E. coli)	5.80761	5.55035	5.92341	6.53712	5.87077
2026	ENO2	Enolase 2 (gamma, neuronal)	5.60793	5.43762	5.81411	6.26309	6.86956
8668	EIF3I	Eukaryotic translation initiation factor 3, subunit I	9.78968	10.0273	10.0662	9.08916	9.34456
9061	PAPSS1	3-phosphoadenosine 5-phosphosulfate synthase 1	7.11102	6.8537	7.0671	6.48825	6.05142
4152	MBD1	Methyl-CpG binding domain protein 1	6.46261	6.44108	6.39306	5.9474	6.78346
11264	PXMP4	Peroxisomal membrane protein 4, 24kDa	6.18242	5.92026	5.8939	5.6229	5.51884
4752	NEK3	NIMA (never in mitosis gene a)-related kinase 3	5.875	5.88603	5.85447	5.3859	5.50436
131118	DNAJC19	DnaJ (Hsp40) homolog, subfamily C, member 19	6.4639	6.73985	6.47937	6.03074	6.38298
389293	ISCA1P1	Iron-sulfur cluster assembly 1 homolog (S. cerevisiae) pseudogene 1	5.76672	5.71714	6.00241	6.52682	6.58283
64129	TINAGL1	Tubulointerstitial nephritis antigen-like 1	5.35165	5.43041	5.83321	6.26769	5.3358
25979	DHRS7B	Dehydrogenase/reductase (SDR family) member 7B	6.16883	6.21382	6.39809	5.6385	5.98423
28974	C19orf53	Chromosome 19 open reading frame 53	7.30739	7.49231	7.34485	6.69017	6.86397
5550	PREP	Prolyl endopeptidase	5.46294	5.25746	5.4822	6.13973	6.04096
10200	MPHOSPH6	M-phase phosphoprotein 6	5.91543	6.48789	6.08213	6.577	6.14157
617	BCS1L	BCS1-like (yeast)	6.53097	6.20376	6.25054	5.70068	5.77389
22878	KIAA1012	KIAA1012	5.83522	5.44736	5.74713	5.30762	5.36371
6100	RP9	Retinitis pigmentosa 9 (autosomal dominant)	7.3027	7.36098	7.24933	6.68719	6.52292
5791	PTPRE	Protein tyrosine phosphatase, receptor type, E	5.63695	5.11945	5.18524	6.47485	5.48652
1741	DLG3	Discs, large homolog 3 (Drosophila)	6.56226	6.52809	6.87033	5.66708	5.3734
55596	ZCCHC8	Zinc finger, CCHC domain containing 8	6.95513	6.54315	6.45362	5.95687	6.14271
9474	ATG5	ATG5 autophagy related 5 homolog (S. cerevisiae)	6.58711	6.7553	6.81236	6.02554	6.37656
3672	ITGA1	Integrin, alpha 1	5.2024	5.10841	5.09844	5.99064	5.24013
9694	TTC35	Tetratricopeptide repeat domain 35	7.54675	7.7551	7.55279	7.01303	7.7721
5917	RARS	Arginyl-tRNA synthetase	6.11446	5.4995	5.93941	6.72182	6.35938
83452	RAB33B	RAB33B, member RAS oncogene family	5.53927	5.44452	5.97641	6.45141	6.12345
2810	SFN	Stratifin	5.2492	5.393	5.63834	6.06803	5.04383
6150	MRPL23	Mitochondrial ribosomal protein L23	9.16547	9.71003	9.54069	8.2214	8.49536
10540	DCTN2	Dynactin 2 (p50)	8.4869	8.46584	8.65468	7.87998	7.88775
84886	C1orf198	Chromosome 1 open reading frame 198	6.98729	7.31421	7.25597	7.65585	7.57587
6237	RRAS	Related RAS viral (r-ras) oncogene homolog	8.69303	8.61977	8.47727	9.26738	8.46608
51065	RPS27L	Ribosomal protein S27-like	10.0566	10.2548	10.3253	9.38977	10.4545
24142	NAT6	N-acetyltransferase 6	5.81142	5.68288	6.14176	6.5437	5.63957
23135	KDM6B	Lysine (K)-specific demethylase 6B	5.62544	5.29535	5.69531	6.53845	6.16783
3483	IGFALS	Insulin-like growth factor binding protein, acid labile subunit	5.87522	5.88715	5.55528	5.26336	5.3042
10956	OS9	Osteosarcoma amplified 9, endoplasmic reticulum associated protein	7.13594	6.76458	7.1763	6.12874	6.82577
55038	CDCA4	Cell division cycle associated 4	6.59312	6.63461	6.71651	7.32498	6.64403
9262	AK124171	Homo sapiens cDNA FLJ42177 fis, clone THYMU2030264.	5.49126	5.67305	5.72063	6.08354	5.55155
5859	QARS	Glutaminyl-tRNA synthetase	7.2652	6.71434	7.3946	6.42793	6.38314
57045	TWSG1	Twisted gastrulation homolog 1 (Drosophila)	7.54374	7.41567	7.70988	8.19809	8.45074
5744	PTHLH	Parathyroid hormone-like hormone	5.33217	5.31004	5.26401	6.00771	5.2875
10289	EIF1B	Eukaryotic translation initiation factor 1B	6.66785	6.44926	6.709	7.61034	8.28894
4916	NTRK3	Neurotrophic tyrosine kinase, receptor, type 3	5.30582	5.25918	5.23234	5.78925	5.28297
2595	GANC	glucosidase, alpha; neutral C	6.36853	6.46849	6.56581	5.60771	5.92392
7475	WNT6	Wingless-type MMTV integration site family, member 6	5.31846	5.41774	5.27537	5.68838	5.43487
5702	PSMC3	Proteasome (prosome, macropain) 26S subunit, ATPase, 3	7.63448	7.6305	7.64051	7.0067	7.51206
58489	FAM108C1	Family with sequence similarity 108, member C1	5.9919	5.74015	6.01616	5.2573	5.49353
27086	FOXP1	Forkhead box P1	6.19803	6.01268	5.95541	6.71941	5.95643
1650	DDOST	Dolichyl-diphosphooligosaccharide-protein glycosyltransferase	5.82615	5.56455	6.15262	6.61716	6.602
161145	TMEM229B	Transmembrane protein 229B	5.31346	5.6021	5.43197	5.98681	5.4741
7260	TSSC1	Tumor suppressing subtransferable candidate 1	6.12932	6.18378	6.2559	5.56798	5.99814
10276	NET1	Neuroepithelial cell transforming 1	5.67443	5.25885	5.54147	6.72978	5.46401
51295	ECSIT	ECSIT homolog (Drosophila)	6.01756	5.37105	6.1025	6.52692	6.05246
56204	KIAA1370	KIAA1370	7.06217	6.63017	7.14136	6.20166	6.2298
85013	TMEM128	Transmembrane protein 128	7.15692	7.48043	7.37655	6.59655	6.92129
92689	FAM114A1	Family with sequence similarity 114, member A1	5.62345	6.10593	6.06018	6.40301	6.53127
10713	USP39	Ubiquitin specific peptidase 39	6.30886	5.97044	6.07652	6.72422	6.3729
4061	LY6E	Lymphocyte antigen 6 complex, locus E	9.02458	9.29396	9.43421	7.91029	8.18073
2192	FBLN1	Fibulin 1	5.26185	5.21488	5.23589	6.17302	8.03369
51004	COQ6	Coenzyme Q6 homolog, monooxygenase (S. cerevisiae)	6.83548	6.55991	6.92002	6.34012	6.59102
125488	TTC39C	Tetratricopeptide repeat domain 39C	5.34759	5.54574	5.46868	5.6913	6.1574
51263	MRPL30	Mitochondrial ribosomal protein L30	8.15727	8.09315	7.99309	7.47688	7.63117
3996	LLGL1	Lethal giant larvae homolog 1 (Drosophila)	6.79153	6.98695	6.94231	7.49825	7.11735
90390	DQ894708		6.76288	6.92424	7.04983	6.12326	6.66361
5999	RGS4	Regulator of G-protein signaling 4	5.43981	5.30835	5.24646	6.20377	6.47926
27143	KIAA1274	KIAA1274	6.54028	5.95618	6.05848	5.45386	5.61447
6522	SLC4A2	Solute carrier family 4, anion exchanger, member 2 (erythrocyte membrane protein band 3-like 1)	6.85083	6.82441	6.88265	6.34798	6.51611
79760	GEMIN7	Gem (nuclear organelle) associated protein 7	6.26758	6.25515	5.93346	5.71481	5.93556
54535	CCHCR1	Coiled-coil alpha-helical rod protein 1	6.16408	5.5555	6.0268	5.47432	5.74998
9812	KIAA0141	KIAA0141	6.19449	5.77515	5.87597	5.62675	5.67381
1289	COL5A1	Collagen, type V, alpha 1	5.51429	5.26433	5.32666	6.23224	9.05547
11316	COPE	Coatomer protein complex, subunit epsilon	7.10838	7.29808	7.33075	7.62318	7.26658
124808	CCDC43	Coiled-coil domain containing 43	6.12628	5.7998	6.23805	5.53734	5.85685
123879	DCUN1D3	DCN1, defective in cullin neddylation 1, domain containing 3 (S. cerevisiae)	5.24969	5.2624	5.27577	5.8493	5.55785
54732	TMED9	Transmembrane emp24 protein transport domain containing 9	9.48895	9.52112	9.51774	10.157	9.84287
200879	LIPH	Lipase, member H	5.66866	5.78761	5.70901	5.19829	5.24783
1843	DUSP1	Dual specificity phosphatase 1	8.51637	8.94513	9.04115	10.1132	10.441
64787	EPS8L2	EPS8-like 2	7.58301	7.07356	7.13914	6.74321	5.25178
4337	MOCS1	Molybdenum cofactor synthesis 1	6.85039	6.6036	6.75212	6.14076	7.51563
53834	FGFRL1	Fibroblast growth factor receptor-like 1	5.48502	5.28482	5.42946	6.03547	5.52652
286676	ILDR1	Immunoglobulin-like domain containing receptor 1	5.91751	5.46871	5.99488	5.45466	5.19265
4899	NRF1	Nuclear respiratory factor 1	5.99423	6.24178	5.74986	6.60143	6.15175
54862	CC2D1A	Coiled-coil and C2 domain containing 1A	6.3491	6.45884	6.67647	5.80888	6.09398
7249	TSC2	Tuberous sclerosis 2	7.53254	7.64115	7.99582	6.77273	6.99588
51108	METTL9	Methyltransferase like 9	6.76317	6.66792	6.71052	7.25783	6.75156
30834	ZNRD1	Zinc ribbon domain containing 1	7.91684	7.92577	7.57143	7.21676	7.40449
55071	C9orf40	Chromosome 9 open reading frame 40	7.59852	7.50902	7.19924	6.91251	7.0827
55342	STRBP	Spermatid perinuclear RNA binding protein	6.23943	6.2434	6.32736	5.77968	5.4786
51550	CINP	Cyclin-dependent kinase 2-interacting protein	5.89759	5.94886	5.81187	6.55299	6.4185
326	AIRE	Autoimmune regulator	5.28884	5.24438	5.20983	5.71459	5.22994
4013	VWA5A	Von Willebrand factor A domain containing 5A	6.86228	6.78101	6.54629	5.95283	7.03725
64412	GZF1	GDNF-inducible zinc finger protein 1	5.38416	5.60874	5.55167	5.95818	5.93453
12	SERPINA3	Serpin peptidase inhibitor, clade A (alpha-1 antiproteinase, antitrypsin), member 3	5.56617	5.23379	5.34609	6.87493	8.80941
51035	UBXN1	UBX domain protein 1	8.84343	8.7187	9.03398	8.08732	8.01908
6717	SRI	Sorcin	6.01583	6.00792	6.27531	5.39482	6.27283
80271	ITPKC	Inositol 1,4,5-trisphosphate 3-kinase C	8.22754	7.73886	7.88022	7.35362	6.73376
80301	PLEKHO2	Pleckstrin homology domain containing, family O member 2	5.80298	5.47873	5.54534	6.55548	7.72783
3364	HUS1	HUS1 checkpoint homolog (S. pombe)	5.41636	5.31418	5.40148	5.75227	5.57588
5989	RFX1	Regulatory factor X, 1 (influences HLA class II expression)	6.07379	5.96294	6.10103	5.57499	5.58954
54797	MED18	Mediator complex subunit 18	6.11924	6.53112	6.24207	5.63462	5.90203
51440	HPCAL4	Hippocalcin like 4	5.23628	5.27019	5.28613	6.22126	5.21914
54107	POLE3	Polymerase (DNA directed), epsilon 3 (p17 subunit)	6.1622	5.8186	6.20743	5.51214	5.84599
10081	PDCD7	Programmed cell death 7	5.47663	5.93416	5.67322	5.97748	5.69507
4285	MIPEP	Mitochondrial intermediate peptidase	6.38864	6.61269	6.55397	5.85365	6.17389
1910	EDNRB	Endothelin receptor type B	5.66276	5.29885	5.31986	6.49054	6.33379
1026	CDKN1A	Cyclin-dependent kinase inhibitor 1A (p21, Cip1)	6.29672	6.64201	6.69652	7.48637	7.49611
163702	IL28RA	Interleukin 28 receptor, alpha (interferon, lambda receptor)	6.5907	6.30622	6.17316	5.7956	5.16977
84902	CCDC123	Coiled-coil domain containing 123	5.65568	5.37611	5.66978	5.26511	5.36649
116254	C6orf72	Chromosome 6 open reading frame 72	7.31983	7.67934	7.23663	8.20845	8.60223
27235	COQ2	Coenzyme Q2 homolog, prenyltransferase (yeast)	7.06925	7.14184	7.21279	6.48776	6.7937
55846	ITFG2	Integrin alpha FG-GAP repeat containing 2	6.24253	5.90482	6.07335	5.53795	5.59012
10237	SLC35B1	Solute carrier family 35, member B1	7.74143	7.01032	7.38522	8.8063	7.77569
481	ATP1B1	ATPase, Na+/K+ transporting, beta 1 polypeptide	5.93888	6.30764	6.23663	5.35313	5.5105
23428	SLC7A8	Solute carrier family 7 (cationic amino acid transporter, y+ system), member 8	5.40987	5.56251	5.21974	6.02296	5.58178
80031	SEMA6D	Sema domain, transmembrane domain (TM), and cytoplasmic domain, (semaphorin) 6D	5.39179	5.33991	5.30253	5.94087	5.52358
4175	MCM6	Minichromosome maintenance complex component 6	6.56982	6.14444	6.61529	5.73372	5.81854
55810	FOXJ2	Forkhead box J2	5.81599	5.31464	5.61573	6.46926	5.83377
5747	PTK2	PTK2 protein tyrosine kinase 2	7.1714	7.28323	6.95366	7.65866	7.54382
51098	IFT52	Intraflagellar transport 52 homolog (Chlamydomonas)	6.54169	6.4789	6.93979	5.80804	5.91386
26094	WDR21A	WD repeat domain 21A	6.23708	5.78612	6.07332	5.50661	5.69754
115548	FCHO2	FCH domain only 2	6.65319	7.00555	6.65395	7.15957	6.71061
51669	TMEM66	Transmembrane protein 66	7.19449	6.81426	7.15513	8.02708	7.3725
26234	FBXL5	F-box and leucine-rich repeat protein 5	6.26086	5.94337	5.89311	5.67536	5.6303
164	AP1G1	Adaptor-related protein complex 1, gamma 1 subunit	7.10825	6.29242	6.58432	6.25361	6.10021
10903	MTMR11	Myotubularin related protein 11	5.518	5.63624	5.72313	6.16856	6.17791
84102	SLC41A2	Solute carrier family 41, member 2	5.27751	5.23142	5.32272	5.76712	5.78254
84720	PIGO	Phosphatidylinositol glycan anchor biosynthesis, class O	6.11565	5.97194	6.41732	5.46445	5.72528
151903	CCDC12	Coiled-coil domain containing 12	6.4198	6.44889	6.55578	5.74346	6.19543
10491	CRTAP	Cartilage associated protein	5.44671	5.58731	5.36635	6.05636	6.99892
8897	MTMR3	Myotubularin related protein 3	6.32463	5.86647	6.08502	5.6799	5.52676
84629	TNRC18	Trinucleotide repeat containing 18	5.36216	5.35907	5.5255	5.85691	5.31394
7184	HSP90B1	Heat shock protein 90kDa beta (Grp94), member 1	10.3854	9.83474	9.94406	11.4359	11.1853
6396	SEC13		8.22184	8.01612	8.26433	8.69665	9.12341
2023	ENO1	Enolase 1, (alpha)	6.84374	6.7143	6.98281	7.89248	7.06304
3836	KPNA1	Karyopherin alpha 1 (importin alpha 5)	5.97296	6.09312	6.12948	6.58007	6.43258
2014	EMP3	Epithelial membrane protein 3	5.52129	5.41552	5.38423	6.06483	8.51521
10559	SLC35A1	Solute carrier family 35 (CMP-sialic acid transporter), member A1	6.49013	6.75783	6.86197	5.87717	6.79097
7158	TP53BP1 va	Homo sapiens mRNA for TP53BP1 variant protein, partial cds, clone: ha04849.	6.87525	6.52664	6.78985	6.48546	6.20295
85415	DKFZp761L1	Homo sapiens rhophilin-like protein mRNA, complete cds.	5.84957	6.05158	6.00754	5.33509	5.18223
57403	RAB22A	RAB22A, member RAS oncogene family	5.71455	6.1607	5.80458	6.25231	6.03773
64343	AZI2	5-azacytidine induced 2	6.75004	6.1354	6.88792	5.74167	6.09532
11217	AKAP2	A kinase (PRKA) anchor protein 2	5.20199	5.19653	5.15653	5.90772	5.36251
64426	SUDS3	Suppressor of defective silencing 3 homolog (S. cerevisiae)	7.67819	8.06256	8.01853	6.98776	7.48854
91010	FMNL3	Formin-like 3	6.97828	5.99547	6.30293	5.93475	6.36031
115939	C16orf42	Chromosome 16 open reading frame 42	6.1414	6.42646	6.40171	6.60558	6.33706
9711	KIAA0226	KIAA0226	5.83068	5.88802	6.0486	6.32267	5.86192
8861	LDB1	LIM domain binding 1	8.72256	8.26262	8.73855	7.83466	7.54484
84293	C10orf58	Chromosome 10 open reading frame 58	5.96147	5.62427	6.05265	5.2223	5.13022
55486	PARL	Presenilin associated, rhomboid-like	7.81897	7.87612	7.90963	7.06311	7.55597
25855	BRMS1	Breast cancer metastasis suppressor 1	6.48711	6.67162	6.66043	5.82439	6.13496
23049	SMG1	SMG1 homolog, phosphatidylinositol 3-kinase-related kinase (C. elegans)	6.73937	6.89542	6.92907	7.26635	6.95503
51084	CRYL1	Crystallin, lambda 1	6.06907	5.40391	5.7329	5.38503	5.68469
51593	SRRT	Serrate RNA effector molecule homolog (Arabidopsis)	6.84424	6.32638	6.7007	6.42073	6.64853
6734	SRPR	Signal recognition particle receptor (docking protein)	6.76902	6.848	7.12939	7.40375	7.05845
10472	ZNF238	Zinc finger protein 238	5.73598	5.37911	5.61971	6.37931	5.34366
222658	KCTD20	Potassium channel tetramerisation domain containing 20	6.14329	5.76059	6.02447	5.4589	6.15109
5585	PKN1	Protein kinase N1	5.65433	5.1807	5.4027	5.13702	5.34193
781	CACNA2D1	Calcium channel, voltage-dependent, alpha 2/delta subunit 1	5.15449	5.07275	5.11045	6.13576	6.19243
5566	PRKACA	Protein kinase, cAMP-dependent, catalytic, alpha	6.49953	6.45958	6.82792	6.00198	6.44062
83604	TMEM47	Transmembrane protein 47	5.34407	5.15789	5.08976	5.77891	5.38491
7879	RAB7A	RAB7A, member RAS oncogene family	8.1281	7.99005	7.92371	7.7463	8.18696
25792	CIZ1	CDKN1A interacting zinc finger protein 1	6.30603	5.78202	6.2169	5.54476	5.9203
23446	SLC44A1	Solute carrier family 44, member 1	6.57821	6.18848	6.11424	5.71314	7.38634
51141	INSIG2	Insulin induced gene 2	7.95664	7.81583	7.84656	7.37662	7.45336
2073	ERCC5	Excision repair cross-complementing rodent repair deficiency, complementation group 5	6.44436	6.10222	6.20149	6.93585	6.2173
6400	SEL1L	Sel-1 suppressor of lin-12-like (C. elegans)	5.17155	5.18432	5.30353	6.05055	5.88793
23321	TRIM2	Tripartite motif-containing 2	6.17979	5.54602	5.92027	5.58567	5.86246
80700	UBXN6	UBX domain protein 6	6.36653	6.33076	6.49354	5.86465	5.92269
79009	DDX50	DEAD (Asp-Glu-Ala-Asp) box polypeptide 50	6.20965	5.69465	6.07252	6.53188	6.19575
55223	TRIM62	Tripartite motif-containing 62	5.28157	5.48606	5.41472	5.7074	5.22118
740	MRPL49	Mitochondrial ribosomal protein L49	6.97135	7.18458	7.1651	6.24442	6.34341
5527	PPP2R5C	Protein phosphatase 2, regulatory subunit B, gamma isoform	7.18844	7.14793	7.34618	6.78695	6.18956
7016	TESK1	Testis-specific kinase 1	6.02229	5.72928	5.69557	6.76434	6.32077
403	ARL3	ADP-ribosylation factor-like 3	6.20911	6.13135	6.12001	6.70594	6.66476
9179	AP4M1	Adaptor-related protein complex 4, mu 1 subunit	6.10476	6.12684	6.06816	5.63421	5.61159
2707	GJB3	Gap junction protein, beta 3, 31kDa	5.28769	5.6689	5.56336	6.18973	5.15452
754	PTTG1IP	Pituitary tumor-transforming 1 interacting protein	9.381	9.48565	9.32576	10.3303	9.49845
970	CD70	CD70 molecule	5.10377	4.97583	5.13035	5.52638	5.22405
81611	ANP32E	Acidic (leucine-rich) nuclear phosphoprotein 32 family, member E	5.87302	5.74435	5.99643	6.38654	6.10255
239	ALOX12	Arachidonate 12-lipoxygenase	5.34589	5.62958	5.61937	6.05645	5.36418
7410	VAV2	Vav 2 guanine nucleotide exchange factor	6.42986	6.48008	6.32201	5.81525	6.02405
1674	DES	Desmin	5.57411	5.35864	5.46273	6.24154	5.77616
79070	KDELC1	KDEL (Lys-Asp-Glu-Leu) containing 1	5.31367	5.20791	5.42148	5.84118	6.28172
1303	COL12A1	Collagen, type XII, alpha 1	5.14861	5.05264	5.07063	6.09692	5.88208
55146	ZDHHC4	Zinc finger, DHHC-type containing 4	6.93751	6.99907	7.14221	6.37759	6.47455
54512	EXOSC4	Exosome component 4	5.57889	5.76319	5.75461	6.15068	5.91174
8225	GTPBP6	GTP binding protein 6	6.14028	5.63171	5.83067	5.69245	5.72299
643155	C5orf43	Chromosome 5 open reading frame 43	5.96374	6.51047	6.29955	6.47496	6.55886
10919	EHMT2	Euchromatic histone-lysine N-methyltransferase 2	7.10838	7.03508	7.19293	6.61082	6.62746
57060	PCBP4	Poly(rC) binding protein 4	6.65211	6.40505	6.44939	7.28097	6.87138
11201	POLI	Polymerase (DNA directed) iota	5.86868	5.50802	5.85601	5.27879	5.52994
57095	C1orf128	Chromosome 1 open reading frame 128	6.95249	7.02859	7.20464	6.39417	5.97039
199953	RP13-15M17	Novel protein (Fragment).	5.77376	6.35859	6.04902	6.34343	6.48776
51614	ERGIC3	ERGIC and golgi 3	7.0765	6.87443	7.11521	6.47884	6.7954
142679	DUSP19	Dual specificity phosphatase 19	5.92133	5.89205	6.26407	5.33632	5.84095
23624	DQ894493		6.15421	6.29598	6.18513	5.5058	5.26908
3735	KARS	Lysyl-tRNA synthetase	6.4796	6.09643	6.671	5.98265	6.35405
8409	UXT	Ubiquitously-expressed transcript	6.82678	6.96455	6.58027	6.30438	6.23958
1535	CYBA	Cytochrome b-245, alpha polypeptide	7.24487	7.39703	7.1302	6.6175	7.04709
9545	RAB3D	RAB3D, member RAS oncogene family	6.72157	6.98381	7.12065	5.7971	7.9093
56623	INPP5E	Inositol polyphosphate-5-phosphatase, 72 kDa	6.06298	6.09906	6.43535	5.4783	5.69048
51776	ZAK	Sterile alpha motif and leucine zipper containing kinase AZK	5.68061	5.283	5.44231	6.20594	5.34472
493869	GPX8	Glutathione peroxidase 8 (putative)	5.77141	5.30961	5.39163	6.25268	7.76637
7936	RDBP	RD RNA binding protein	6.43562	5.89001	6.40094	5.7109	6.08222
55344	BC033659	Homo sapiens cDNA FLJ33687 fis, clone BRAWH2002725.	5.25392	5.34396	5.27092	5.6431	5.15806
4361	MRE11A	MRE11 meiotic recombination 11 homolog A (S. cerevisiae)	6.25287	5.47586	5.86959	5.64365	5.6304
11164	NUDT5	Nudix (nucleoside diphosphate linked moiety X)-type motif 5	6.27501	6.38776	6.4179	5.88013	6.27572
400916	CHCHD10	Coiled-coil-helix-coiled-coil-helix domain containing 10	8.04253	8.57698	8.55691	7.23744	7.96399
29105	C16orf80	Chromosome 16 open reading frame 80	6.16162	6.17537	5.94698	5.38668	5.53852
79174	CRELD2	Cysteine-rich with EGF-like domains 2	6.89263	6.5395	6.96139	7.82738	8.17244
136227	EMID2	EMI domain containing 2	5.06096	5.18384	5.14798	5.43947	5.21529
4173	MCM4	Minichromosome maintenance complex component 4	6.9742	6.52671	6.68481	6.43563	6.65998
22889	KIAA0907	KIAA0907	7.19115	7.47278	7.66582	7.92306	7.83546
10207	INADL	InaD-like (Drosophila)	5.83024	5.54516	5.55942	5.28714	5.15066
84271	POLDIP3	Polymerase (DNA-directed), delta interacting protein 3	8.28566	8.03353	8.04655	7.71573	7.43158
84253	GARNL3	GTPase activating Rap/RanGAP domain-like 3	6.41034	5.9785	6.19089	5.72259	5.68345
79877	DCAKD	Dephospho-CoA kinase domain containing	7.16483	6.9567	7.1275	6.50342	6.98809
92609	TIMM50	Translocase of inner mitochondrial membrane 50 homolog (S. cerevisiae)	6.34674	6.26156	6.23858	5.94772	6.11996
26031	OSBPL3	Oxysterol binding protein-like 3	6.45616	6.02114	6.05961	5.68068	5.42236
4208	MEF2C	Myocyte enhancer factor 2C	5.29827	5.25498	5.30252	6.07601	5.51206
3312	HSPA8	Heat shock 70kDa protein 8	8.93449	6.85819	7.95923	7.18226	8.17655
23370	ARHGEF18	Rho/rac guanine nucleotide exchange factor (GEF) 18	6.98436	7.08428	6.89943	6.34752	6.24257
5359	PLSCR1	Phospholipid scramblase 1	5.86256	5.79232	5.62987	5.44947	6.00443
85446	ZFHX2	Zinc finger homeobox 2	5.74936	5.38832	5.97308	5.17072	5.38783
6594	SMARCA1	SWI/SNF related, matrix associated, actin dependent regulator of chromatin, subfamily a, member 1	5.20501	5.44204	5.22047	5.76094	5.65515
27430	MAT2B	Methionine adenosyltransferase II, beta	6.05244	5.56462	5.86582	5.4963	5.60688
84869	CBR4	Carbonyl reductase 4	5.73972	5.85752	5.89584	5.36945	5.51304
23149	KIAA0290	Homo sapiens mRNA for KIAA0290 gene, partial cds.	6.1714	6.14493	5.98115	5.42278	5.28832
1762	DMWD	Dystrophia myotonica, WD repeat containing	6.09263	5.76059	5.97689	6.6538	6.47191
6747	SSR3	Signal sequence receptor, gamma (translocon-associated protein gamma)	8.81367	8.31207	8.62985	9.5423	9.22569
4616	GADD45B	Growth arrest and DNA-damage-inducible, beta	9.16145	8.72363	8.50082	8.14466	8.27663
63916	ELMO2	Engulfment and cell motility 2	5.20112	5.35444	5.22203	5.84961	5.38915
7458	EIF4H	Eukaryotic translation initiation factor 4H	9.85298	10.1892	10.2275	10.5878	9.81644
134553	C5orf24	Chromosome 5 open reading frame 24	5.60095	5.51096	5.98619	6.37372	6.12136
10347	ABCA7	ATP-binding cassette, sub-family A (ABC1), member 7	6.27743	6.46541	6.4792	5.6766	6.42353
51499	TRIAP1	TP53 regulated inhibitor of apoptosis 1	6.68792	6.59103	6.52328	5.93132	5.99542
8864	PER2	Period homolog 2 (Drosophila)	6.25317	6.3205	6.75008	7.10153	6.22892
54676	GTPBP2	GTP binding protein 2	7.74968	7.13143	7.37566	8.69144	7.25114
51001	MTERFD1	MTERF domain containing 1	5.99448	5.97048	6.08388	6.80215	6.59828
283	ANG	Angiogenin, ribonuclease, RNase A family, 5	5.32024	5.35519	5.40042	5.78356	7.32176
728969	HS6ST1	Heparan sulfate 6-O-sulfotransferase 1	5.83788	5.72282	5.8355	6.64875	5.81684
10537	UBD	Ubiquitin D	6.70554	7.89086	7.16421	5.64313	6.61441
55850	USE1	Unconventional SNARE in the ER 1 homolog (S. cerevisiae)	9.85127	9.49814	9.60625	9.23979	8.52655
7433	VIPR1	Vasoactive intestinal peptide receptor 1	5.38239	5.19891	5.25944	5.11929	5.20313
55170	PRMT6	Protein arginine methyltransferase 6	5.90837	5.72357	5.88076	6.02282	5.52141
8819	SAP30	Sin3A-associated protein, 30kDa	7.96119	8.07647	8.15199	8.75331	8.36087
56474	CTPS2	CTP synthase II	5.70314	5.39396	5.71146	5.35536	5.35725
357	SHROOM2	Shroom family member 2	6.33737	6.6707	6.61294	5.63224	5.25615
22880	MORC2	MORC family CW-type zinc finger 2	6.09845	6.2784	6.02839	6.72668	6.4481
9670	IPO13	Importin 13	6.07908	5.55575	5.9877	6.67572	6.71123
6812	STXBP1	Syntaxin binding protein 1	6.5836	6.76789	6.86809	7.17342	7.83831
51082	POLR1D	Polymerase (RNA) I polypeptide D, 16kDa	8.72273	8.6927	8.78478	8.2948	8.42145
118932	ANKRD22	Ankyrin repeat domain 22	5.64535	5.47645	5.49832	5.24187	5.19128
200185	KRTCAP2	Keratinocyte associated protein 2	10.2241	10.3909	10.2776	10.6734	10.3623
6152	RPL24	Ribosomal protein L24	11.0842	10.9978	11.114	10.8473	10.9698
9456	HOMER1	Homer homolog 1 (Drosophila)	5.36687	5.21722	5.43806	5.77353	5.50258
18	ABAT	4-aminobutyrate aminotransferase	5.25948	5.30224	5.22661	5.69121	5.4807
2639	GCDH	Glutaryl-Coenzyme A dehydrogenase	6.12635	6.31585	6.30772	5.6758	5.82246
55734	ZFP64	Zinc finger protein 64 homolog (mouse)	6.00059	5.90718	6.21562	5.56438	5.83475
2348	FOLR1	Folate receptor 1 (adult)	5.6189	5.36848	5.47668	5.26428	5.22768
83641	FAM107B	Family with sequence similarity 107, member B	6.45097	5.84971	6.13374	5.45408	5.50484
11078	TRIOBP	TRIO and F-actin binding protein	5.12582	5.17186	5.20425	5.53903	5.72511
11171	STRAP	Serine/threonine kinase receptor associated protein	7.57882	7.14113	7.65461	8.03984	7.95549
57587	KIAA1430		5.85938	6.14731	5.90688	6.32058	6.09411
55325	UFSP2	UFM1-specific peptidase 2	6.11014	6.05189	6.19505	6.64292	6.13874
5160	PDHA1	Pyruvate dehydrogenase (lipoamide) alpha 1	7.65035	7.30146	7.81596	7.26621	7.16462
10073	SNUPN	Snurportin 1	5.95735	6.2594	6.08696	6.44804	6.03514
7200	TRH	Thyrotropin-releasing hormone	5.16377	5.35992	5.18123	5.84784	5.26259
5567	PRKACB	Protein kinase, cAMP-dependent, catalytic, beta	7.10724	6.81879	7.06907	7.73358	7.36072
83862	TMPIT	Homo sapiens transmembrane protein induced by tumor necrosis factor alpha (TMPIT) mRNA, complete cds.	6.43111	6.74717	6.37519	7.04769	8.19618
400506	C16orf88	Chromosome 16 open reading frame 88	5.64297	5.65593	5.559	5.37793	5.77575
8801	SUCLG2	Succinate-CoA ligase, GDP-forming, beta subunit	6.19731	5.84192	6.28052	5.53517	5.76041
83442	SH3BGRL3	SH3 domain binding glutamic acid-rich protein like 3	7.33106	8.05186	7.62751	6.58242	8.32529
2444	FRK	Fyn-related kinase	5.76626	5.23302	5.36952	5.19079	5.3178
5686	PSMA5	Proteasome (prosome, macropain) subunit, alpha type, 5	8.94443	8.98162	8.81441	9.33251	10.0132
10158	PDZK1IP1	PDZK1 interacting protein 1	5.49897	5.2801	5.59724	5.05363	5.16201
84060	C7orf64	Chromosome 7 open reading frame 64	5.8775	6.43497	6.20922	6.42537	6.0427
23242	COBL	Cordon-bleu homolog (mouse)	5.88282	5.98464	5.79825	5.24348	5.35318
476	ATP1A1	ATPase, Na+/K+ transporting, alpha 1 polypeptide	9.32901	9.06133	9.26406	10.061	8.66026
8943	AP3D1	Adaptor-related protein complex 3, delta 1 subunit	6.97947	6.24136	6.93364	6.19753	6.29823
389119	C3orf54	Chromosome 3 open reading frame 54	5.04435	4.97882	5.03012	5.53276	5.29124
56937	PMEPA1	Prostate transmembrane protein, androgen induced 1	5.48425	5.31596	5.54349	5.94231	5.55981
28969	BZW2	Basic leucine zipper and W2 domains 2	7.47273	7.77253	7.69074	6.94941	6.46809
51366	UBR5	Ubiquitin protein ligase E3 component n-recognin 5	7.39794	7.37852	7.4074	7.8485	7.71548
3898	LAD1	Ladinin 1	6.52705	5.5882	6.43614	5.8702	5.14182
25904	CNOT10	CCR4-NOT transcription complex, subunit 10	6.20486	6.09182	6.17137	5.70002	5.77157
6157	RPL27A	Ribosomal protein L27a	8.50231	8.4237	8.57969	7.68761	7.55988
79228	THOC6	THO complex 6 homolog (Drosophila)	6.12285	5.69583	5.81728	5.56409	5.83801
55218	EXD2	Exonuclease 3-5 domain containing 2	6.23196	5.84395	6.15457	5.84317	6.11721
22930	RAB3GAP1	RAB3 GTPase activating protein subunit 1 (catalytic)	7.35146	7.59684	7.54342	6.95103	6.91151
54532	USP53	Ubiquitin specific peptidase 53	5.91251	5.74787	5.70008	6.46247	5.8997
10482	NXF1	Nuclear RNA export factor 1	6.66415	6.49292	6.49719	7.03779	6.42162
4090	AK001036		5.95334	5.85132	5.96958	6.17031	5.90914
11197	WIF1	WNT inhibitory factor 1	5.00947	5.05052	5.11252	5.45094	5.15568
8711	TNK1	Tyrosine kinase, non-receptor, 1	6.88217	6.80384	7.06103	6.06889	5.14844
576	BAI2	Brain-specific angiogenesis inhibitor 2	5.32921	5.53387	5.30312	5.70236	5.2577
10838	ZNF275	Zinc finger protein 275	5.17281	5.52776	5.34323	5.60433	5.65796
55529	AX775961		6.51891	6.56935	6.49375	6.01084	7.13481
51727	CMPK1	Cytidine monophosphate (UMP-CMP) kinase 1, cytosolic	6.56545	6.75026	6.91335	6.02054	6.23506
8892	EIF2B2	Eukaryotic translation initiation factor 2B, subunit 2 beta, 39kDa	6.30548	6.09683	5.99385	5.80775	5.81058
51428	DDX41	DEAD (Asp-Glu-Ala-Asp) box polypeptide 41	6.64302	6.73427	6.83725	6.2746	6.69385
29086	C19orf62	Chromosome 19 open reading frame 62	6.78411	7.2089	7.12718	6.1704	6.64994
339451	KLHL17	Kelch-like 17 (Drosophila)	6.58279	6.05525	6.45242	5.95493	6.27129
28952	CCDC22	Coiled-coil domain containing 22	6.14376	5.40056	5.9965	5.52896	5.94775
64852	FLJ00132	Homo sapiens cDNA: FLJ22267 fis, clone HRC03120.	5.59048	5.39203	5.63712	6.2749	6.07263
387893	SETD8	SET domain containing (lysine methyltransferase) 8	6.42278	6.15775	6.25348	5.92913	5.84232
1643	DDB2	Damage-specific DNA binding protein 2, 48kDa	6.23092	5.97334	6.26298	5.71555	5.46402
10055	SAE1	SUMO1 activating enzyme subunit 1	7.12697	7.20681	7.39974	6.73713	6.92473
28957	MRPS28	Mitochondrial ribosomal protein S28	6.97683	7.25925	7.21896	6.43074	6.6259
23187	PHLDB1	Pleckstrin homology-like domain, family B, member 1	5.40337	5.29248	5.58843	5.79595	6.4419
56984	PSMG2	Proteasome (prosome, macropain) assembly chaperone 2	5.67188	5.79189	5.88199	6.12973	5.99971
115265	DDIT4L	DNA-damage-inducible transcript 4-like	5.41514	5.57061	5.42989	5.89154	6.15864
5436	POLR2G	Polymerase (RNA) II (DNA directed) polypeptide G	7.21071	7.51654	7.34819	6.39057	6.61531
84861	KLHL22	Kelch-like 22 (Drosophila)	5.42107	5.08518	5.81713	6.04121	5.89498
29893	PSMC3IP	PSMC3 interacting protein	5.78447	5.28504	5.43563	5.32459	5.43576
2701	GJA4	Gap junction protein, alpha 4, 37kDa	5.30375	5.36257	5.28317	5.87569	6.13122
4898	NRD1	Nardilysin (N-arginine dibasic convertase)	8.11183	8.03713	8.13338	7.6443	8.11087
9725	TMEM63A	Transmembrane protein 63A	6.27083	5.46022	5.97595	6.78654	5.89182
2739	GLO1	Glyoxalase I	6.90663	7.23407	7.2745	6.28369	6.7155
1933	EEF1B2	Eukaryotic translation elongation factor 1 beta 2	9.44224	9.38897	9.34699	8.90729	8.48508
51622	C7orf28A	Chromosome 7 open reading frame 28A	6.90478	6.47592	6.85292	6.30574	7.03439
221960	C7orf28B	Chromosome 7 open reading frame 28B	6.90478	6.47592	6.85292	6.30574	7.03439
9341	VAMP3	Vesicle-associated membrane protein 3 (cellubrevin)	6.09283	6.33069	6.05646	6.70023	6.87454
255104	TMCO4	Transmembrane and coiled-coil domains 4	5.91678	6.14862	6.03811	6.45172	6.14526
[truncated: 1,900 more rows]
